# Supplementary material for: Range-wide assessment of habitat suitability for jaguars using multiscale species distribution modelling
Source: Sci Rep. 2025 Dec 24;16:759. doi: 10.1038/s41598-025-30512-5 (PMC12780236; doi:10.1038/s41598-025-30512-5)
Supplement: Supplementary file 1 — Supplementary Material 1 [file 41598_2025_30512_MOESM1_ESM.csv]

ID	Name	Country	Area_km2	HabSuit	AllCells	F_HighlyS	E_HighlyS	F_Percentage	E_Percentage
1	Paramillo	Colombia	2635.79	1536.31747	10705	572	0	5.343297525	0
2	Catatumbo	Colombia	8909.531	1546.434356	36282	143	26	0.394134833	0.071660879
3	Chocó	Colombia	67434.37	40111.25232	269076	51639	17763	19.19123222	6.601480623
4	Perijá	Colombia	3767.621	65.80190532	15389	0	39	0	0.253427773
5	San Lucas	Colombia	26534.672	4928.266285	107262	1575	201	1.468367176	0.187391621
6	Sierra Nevada	Colombia	11622.2	3601.143263	47609	5525	11032	11.60494864	23.17208931
7	Sierra Madre Oriental	Mexico	21568.931	3874.383476	94964	1085	44700	1.142538225	47.07046881
8	Sierra Tamaulipas	Mexico	1383.518	242.9437503	6054	0	4660	0	76.97390155
9	Jalisco	Mexico	29328.13	4270.889308	125392	183	54070	0.145942325	43.12077326
10	Baritu-Calilegua	Argentina/Bolivia	12540.918	7820.17033	54656	9413	14786	17.22226288	27.05283958
11	Noel Kempff Mercado	Bolivia	90317.437	51015.65869	374075	13151	166850	3.515605159	44.60335494
12	Reserva Ecologica Mache-Chindul	Ecuador	1350.182	261.4081034	5434	0	0	0	0
13	Cuyabeno/Yasuni/Pastaza	Ecuador	47361.607	91009.74058	190684	184442	172405	96.72652137	90.41398334
14	Condor-Kutuku	Ecuador	7505.193	9758.359923	30258	14698	11709	48.57558332	38.69720405
15	Estribaciones Orientales de los Andes	Ecuador	5748.217	5829.692927	23138	10401	6571	44.95202697	28.3991702
16	Manche Chindul	Ecuador	210.33	80.99391376	762	177	1	23.22834646	0.131233596
17	Awa	Ecuador	896.437	283.1516968	3608	4	0	0.110864745	0
18	Reserva Ecologica Cotacachi-Cayapas	Ecuador	2449.828	1337.197982	9874	286	14	2.896495848	0.14178651
19	Central Suriname Nature Reserve	Suriname	16181.84	14725.12819	65315	23284	1798	35.64877899	2.752813289
20	Sonora	Mexico	13593.691	1646.006235	61847	0	14038	0	22.69794816
21	Isthmus of Tehuantepec	Mexico	8697.266	2617.309397	36319	625	1593	1.720862359	4.386133979
22	Laguna de Terminos	Mexico	8907.531	13712.52112	35633	25552	18642	71.70880925	52.31667275
23	Los Petenes	Mexico	4952.283	6551.820118	20315	11223	16769	55.24489294	82.54491755
24	Yum Balam	Mexico	5183.379	7896.204416	20804	13433	13852	64.56931359	66.58334936
25	Sian Ka'an	Mexico	17413.193	40141.58462	73088	68334	61985	93.49551226	84.80872373
26	Reserva de Biosfera Transfronteriza	Honduras/Nicaragua	24699.737	27155.19243	100839	53430	34279	52.98545206	33.99379208
27	Cerro Silva-Indio Maiz-Tortuguero	Nicaragua/Costa Rica	9352.405	7826.041893	36722	12202	4902	33.22803769	13.34894614
28	Cordillera de Guanacaste	Costa Rica	5899.217	2089.403049	23837	2646	3476	11.10039015	14.58237194
29	Central Belize	Belize	506.923	615.2726758	2133	1384	548	64.8851383	25.6915143
30	Península de Osa	Costa Rica	1716.966	891.8026104	6758	1052	403	15.56673572	5.963302752
31	Sierra de las Minas	Guatemala	2041.612	94.89836957	8495	0	290	0	3.413772808
32	Sierra Santa Cruz	Guatemala	1051.483	360.8848839	4391	80	0	1.821908449	0
33	Maya Mountains	Belize/Guatemala	5866.127	6045.197217	24634	11776	6038	47.80384834	24.51083868
34	Montes Azules/Sierra del Lacandon	Mexico/Guatemala	7265.508	4859.723519	30474	8439	4510	27.69245915	14.79950121
35	Selva Maya	Mexico/Guatemala/Belize	40243.788	77098.87592	170363	145271	115934	85.27144979	68.05116134
36	Gurupi	Brazil	11859.552	8257.220782	47825	7900	6	16.51855724	0.01254574
37	(Uru-Eu-Wau-Wau Indigenous Area)	Brazil	40185.723	30089.77816	164882	32278	2189	19.57642435	1.327616113
38	(Canaima National Park)	Brazil/Venezuela/Guyana	37579.887	24573.20413	151652	17131	89256	11.29625722	58.85580144
39	Serra de Capivara	Brazil	14074.312	4157.528424	57322	0	43937	0	76.64945396
40	(Lago de Sobradinho Protected Area)	Brazil	19313.294	5589.655562	76309	1196	51372	1.567311851	67.32102373
41	Araguaia	Brazil	52210.245	15175.28806	214096	1274	59923	0.59506016	27.98884613
42	Chapada dos Veadeiros	Brazil	10242.735	1725.685394	41810	340	1921	0.813202583	4.594594595
43	Maranho	Brazil	9120.776	1847.549432	36913	0	2424	0	6.566792187
44	Grande Sertao Veredas	Brazil	34930.772	4058.86549	145417	0	2194	0	1.50876445
45	(Sempre-Vivas National Park)	Brazil	9546.723	1123.032563	40394	0	113	0	0.279744517
46	Chapada das Magabeiras	Brazil	43665.243	12944.49739	178708	168	42081	0.094008103	23.54735099
47	Rio Doce	Brazil	9059.776	695.7554746	38715	0	0	0	0
48	Upper Rio Parana	Brazil	13224.031	1902.028807	54108	1794	129	3.31559104	0.238412065
49	Misiones	Argentina/Brazl	24148.309	10857.45283	106505	10083	1815	9.467161166	1.704145345
50	(Região Serrana de Petrópolis Protected Area)	Brazil	1835.374	157.39933	7983	0	0	0	0
51	(Campos do Jordão State Park)	Brazil	6014.397	352.8048542	26148	0	221	0	0.845188925
52	Atlantic Forest	Brazil	24284.128	15025.93808	106678	16538	5751	15.50272784	5.390989707
53	Xingu	Brazil	426837.794	409564.8603	1731691	718549	206160	41.49406563	11.90512626
54	Cordillera Nombre de Dios	Honduras	1708.204	680.9632893	7130	668	202	9.368863955	2.833099579
55	Cordillera Volcanica Central	Costa Rica	1149.203	97.92351315	4706	0	0	0	0
56	Talamanca-Cordillera Central	Costa Rica/Panama	12275.447	5155.024562	49848	5620	2570	11.27427379	5.155673247
57	Chagres	Panama	2596.138	342.783649	10392	28	0	0.269438029	0
58	Chagres-Darien	Panama/Colombia	21642.032	12721.58522	87316	13341	4701	15.27898667	5.383892986
59	Santa Fe	Panama	1167.825	183.8035739	4759	0	5	0	0.105064089
60	Lower Berbice	Guyana	5135.559	10270.45919	20781	20144	16016	96.93469997	77.07040085
61	South Rupununi	Guyana	7847.603	5022.359703	31630	929	28570	2.937085046	90.32564021
62	Kanukus	Guyana	7862.187	11071.55878	31721	23976	18316	75.58399798	57.74092872
63	Iwokrama	Guyana	5578.334	6931.623024	22533	14921	7403	66.21843518	32.8540363
64	Upper Essequibo	Guyana	59045.293	56081.24319	238042	83330	18495	35.00642744	7.769637291
65	Pakaraimas	Guyana	20955.832	17235.80763	84788	19062	9960	22.48195499	11.74694532
66	Barinas	Venezuela	20036.514	4810.05515	81516	0	22815	0	27.98837038
67	San Camilo	Venezuela	20040.587	1771.764036	81347	762	4075	0.936727845	5.009404157
68	Apure	Venezuela	18614.862	4342.331656	75521	0	8475	0	11.2220442
69	Orinoco Delta	Venezuela	25650.174	57082.41406	104065	83246	81805	79.99423437	78.60952289
70	Imataca	Venezuela/Guyana	35517.405	72194.23234	143696	127446	95623	88.69140408	66.54534573
71	Caroní	Venezuela	52043.409	43650.21954	210615	62429	61137	29.64128861	29.02784702
72	Perijá	Venezuela	16721.926	6516.30839	68085	8288	5500	12.17301902	8.078137622
73	Yaca	Venezuela	10189.396	1932.773083	41364	1579	5952	3.817329078	14.38932405
74	Gran Chaco/Pantanal	Bolivia/Paraguay	209834.813	123573.6511	886878	74385	666123	8.387286639	75.10875227
75	Guayana	Venezuela	331254.194	338345.8283	1336311	672144	291605	50.29847094	21.82164182
76	Pando	Bolivia	20129.514	18343.33919	82433	9520	0	11.54877294	0
77	French Guiana	French Guiana	56160.006	60052.76886	226601	120620	17999	53.23012696	7.943036438
78	Amazonia	Brazil/Colombia/Venezuela/Peru	2179576.865	3077979.436	8766444	6117859	4549396	69.78723642	51.89556906
79	Carrasco/Amboro/Isiboro/Madidi	Bolivia/Peru	123668.369	128226.8512	514206	256935	151237	49.96732827	29.41175327
80	NA	NA	1302.879	0.878290703	5239	0	0	0	0
82	NA	Peru	547315.625	938900.6092	2220380	1993756	1473909	89.79345878	66.38093479
83	Chaco	Argentina	63728.455	30242.25164	281388	130	207956	0.046199554	73.90364905
