# Supplementary material for: Range-wide assessment of habitat suitability for jaguars using multiscale species distribution modelling
Source: Sci Rep. 2025 Dec 24;16:759. doi: 10.1038/s41598-025-30512-5 (PMC12780236; doi:10.1038/s41598-025-30512-5)
Supplement: Supplementary file 2 — Supplementary Material 2 [file 41598_2025_30512_MOESM2_ESM.csv]

ID	Country	Name	Area_km2	HabSuit	AllCells	F_HighlyS	E_HighlyS	F_Percentage	E_Percentage
1	Argentina	Puerto Península, Alto Iguazu, Iguazú, Parque Nacional Do Iguaçu, Iguazú, Iguazu National Park, Iguaçu National Park, Urugua-í, Yacuy, Urugua-í, Caa Pora, Uruzu, Puerto Peninsula	1605.684	1445.360097	7154	1650	66	23.06402013	0.922560805
2	Argentina	Moconá, Guarani, Yabotí, Esmeralda, Papel Misionero	2258.953	1981.688219	10182	2476	385	24.3174229	3.781182479
3	Argentina	Acambuco, Lotes 1703-1704-4325-4326-4336-19866	317.051	363.1346655	1378	791	21	57.40203193	1.52394775
4	Argentina	Fracciones 50 y 51 del Lote Fiscal 3	120.547	77.23100171	524	0	0	0	0
5	Argentina	Reserva Provincial Trasfondo del Trementinal	138.993	135.5275443	605	98	0	16.19834711	0
6	Argentina	Los Palmares	104.448	19.02313142	460	0	0	0	0
7	Argentina	Serranias de Zapla, Calilegua, Baritú, Las Yungas, Laguna Pintascayo, Quebrada de Humahuaca	10486.324	8361.562801	45852	11098	11815	24.20396057	25.76768734
8	Argentina	El Rey	404.102	199.8083547	1787	0	0	0	0
9	Argentina	Bañado la Estrella	3709.669	2005.643042	16281	38	11783	0.233400897	72.37270438
10	Argentina	Río Pilcomayo, Parque Nacional Rio Pilcomayo	495.027	254.2870951	2191	0	1518	0	69.28343222
11	Argentina	Fuerte Esperanza	2880.126	1455.225841	12754	0	12101	0	94.88003764
12	Argentina	El Impenetrable	1273.232	674.1680436	5644	0	5582	0	98.90148831
13	Argentina	Copo, Copo, Loro Hablador	2623.727	1310.48986	11707	0	9878	0	84.37686854
14	Argentina	Iberá - Núcleo San Nicolás/San Alonso, Iberá - Núcleo Carambola, Iberá - Rincón del Socorro/Iberá, Iberá - Núcleo Cambyretá, Iberá - Rincón del Socorro/Iberá, Iberá - Núcleo Carambola, Cambyreta, Iberá, Lagunas y Esteros del Iberá, Zanj	11444.02	7526.357657	51356	6031	36238	11.74351585	70.56234909
15	Belize	Crooked Tree Wildlife Sanctuary, Crooked Tree	129.749	206.4443198	540	460	385	85.18518519	71.2962963
16	Belize	Port Honduras, Mountain Pine Ridge, Chiquibul, Sibun, Deep River, Columbia River, Cockscomb Basin, Manatee, Mango Creek 1, Sittee River, Bladen, Caracol, Chiquibul, Maya Mountain, Five Blues Lake, Paynes Creek, Vaca, Port Honduras, Gales Point, Victoria	5825.904	6992.670126	24427	13984	6918	57.24812707	28.32112007
17	Belize	Freshwater Creek, Honey Camp	167.608	420.6829559	709	709	709	100	100
18	Belize	Rio Bravo Conservation & Management Area, Mirador - Río Azul, Aguas Turbias, Spanish Creek, Labouring Creek Jaguar Corridor	1126.146	1915.412164	4754	4574	3783	96.21371477	79.57509466
19	Belize	Temash-Sarstoon, Río Sarstun, Sarstoon Temash National Park	165.399	456.9881472	701	701	701	100	100
20	Bolivia	Bruno Racua	718.395	572.1949465	2928	147	0	5.020491803	0
21	Bolivia	NA	158.12	158.7968897	648	431	10	66.51234568	1.543209877
22	Bolivia	NA	160.787	65.37218087	659	38	0	5.766312595	0
23	Bolivia	NA	235.882	196.2924923	957	6	0	0.626959248	0
24	Bolivia	NA	105.587	102.7953491	434	277	46	63.82488479	10.59907834
25	Bolivia	Rio Guaporé	2518.964	1741.037318	10371	731	3647	7.048500627	35.16536496
26	Bolivia	NA	102.757	52.57003861	424	0	301	0	70.99056604
27	Bolivia	NA	164.261	86.91525794	678	0	626	0	92.33038348
28	Bolivia	NA	5328.868	3631.309379	18809	4418	15191	23.48875538	80.76452762
29	Bolivia	NA	105.965	56.81228592	439	74	130	16.85649203	29.61275626
30	Bolivia	NA	240.785	39.46918348	1002	0	0	0	0
31	Bolivia	NA	228.659	71.73400322	952	0	154	0	16.17647059
32	Bolivia	Manuripi, Parque Nacional Pilón-Lajas, Pilón Lajas, Madidi, Bahuaja - Sonene, Lago Titicaca (Peruvian sector), Apolobamba, Madidi, Pilón Lajas, El Dorado, Estancias Elsner Espírir, Area 1 Madre de Dios, Tequeje, Tres arroyos, Serrania del Tigre Alto	89893.843	79101.57783	370619	131599	114383	35.50789355	30.86269187
33	Bolivia	Laguna de Marfil	706.734	191.6452934	2799	0	477	0	17.04180064
34	Bolivia	NA	334.334	60.17925219	1398	0	0	0	0
35	Bolivia	Altamachi	194.076	27.8102548	812	0	0	0	0
36	Bolivia	NA	119.469	14.015287	500	0	0	0	0
37	Bolivia	Cotapata, Cotapata, La Cumbre (apacheta), Cerro Uchumachi, Cuchilla de Chuquiaguillo y Quebradas del río Callapa	797.418	5.664712808	3341	0	0	0	0
38	Bolivia	Guaporé Biological Reserve, Noel Kempff Mercado, Reserva Biológica Do Guaporé, Parque Estadual De Corumbiara, Parque Estadual Serra Ricardo Franco, Noel Kempff Mercado National Park, Pedro Ignacio Muiba, Kenneth Lee, Ríos Blanco y Negro, Reserva Extr	81910.735	48383.6179	339492	13987	172633	4.119979263	50.85038823
39	Bolivia	Isiboro Securé, Estación Biológica del Beni, Estación Biológica Beni, Isiboro Securé, Yacuma, Estancias San Rafael, Altamachi, Chapare, Cabeceras del Maniqui, Chuchini, Meandros del Ichilo, Eva Eva Mosetenes, Humedales del Norte	40466.897	38050.82489	168192	60826	43332	36.16462139	25.76341324
40	Bolivia	Orquídeas del Encanto	3060.876	922.3921316	12857	0	11218	0	87.25208058
41	Bolivia	Tunari, Altamachi, Cotapachi, Norte de Tiquipaya, Colcapirhua	3423.987	19.13717406	14419	0	263	0	1.823982246
42	Bolivia	Toro Toro	170.168	1.661286441	720	0	0	0	0
43	Bolivia	NA	246.055	62.54472215	1041	0	976	0	93.75600384
44	Bolivia	NA	602.884	0.494693205	2553	0	0	0	0
45	Bolivia	San Matías, Guató, Valle de Tucavaca, Reserva Particular Do Patrimônio Natural Reserva Natural Engenheiro Eliezer Batista	32858.602	12378.33124	137936	1832	101469	1.328152187	73.56237675
46	Bolivia	Otuquis	391.669	196.7546599	1646	3	1338	0.182260024	81.28797084
47	Bolivia	NA	1665.596	1046.113549	7103	0	6163	0	86.76615515
48	Bolivia	Amboró, Cavernas del Repechón, Carrasco, El Palmar, Amboró, Iñao, Jardín de Cactáceas de Bolivia, Parabanó, Quebrada El Chape, Lagarpampa, Pasorapa, Rio Grande Valles Crucenos	28286.258	15603.1247	119810	17507	35573	14.61230281	29.6911777
49	Bolivia	NA	477.847	8.465104906	2047	0	9	0	0.439667807
50	Bolivia	NA	335.458	36.84820926	1436	0	162	0	11.28133705
51	Bolivia	NA	347.205	0.008215641	1495	0	0	0	0
52	Bolivia	Cerro Chovoreca, Gran Chaco, Medanos del Chaco, Rio Negro, Otuquis, Kaa-iya del Gran Chaco, Otuquis, Area de proteccion del Quebracho Colorado, Gran Chaco	64558.131	44229.35433	274897	3068	249426	1.116054377	90.73434777
53	Bolivia	Cordillera de Sama	1068.549	8.380429924	4608	0	201	0	4.361979167
54	Bolivia	Aguarague	1359.941	349.6728762	5870	0	1076	0	18.33049404
55	Bolivia	Tariquía	2468.825	483.0309776	10705	0	5022	0	46.91265764
56	Brazil	Reserva Particular Do Patrimônio Natural Prata, Amazon Estuary and its Mangroves, Reserva Extrativista Da Baía Do Tubarão, Reserva Particular Do Patrimônio Natural Amoreira, Reserva Particular Do Patrimônio Natural Ilha Do Caju, Reserva Particular D	15888.195	3233.254462	63718	40	14065	0.062776609	22.07382529
57	Brazil	Sierra del Divisor, Comunal Alto Tamaya - Abujao, Estação Ecológica Rio Acre, Parque Nacional Da Serra Do Divisor, Reserva Extrativista Alto Juruá, Reserva Extrativista Chico Mendes, Nukini, Jaminawa Arara do Rio Bagé, Kaxinawá da Praia do Carapan�	69385.712	82198.43059	283484	183211	76231	64.62833881	26.89075927
58	Brazil	Reserva Particular Do Patrimônio Natural Reserva Da Peninha, Reserva Extrativista Marinha Da Baia De Iguapé, Área De Proteção Ambiental Baía De Todos Os Santos	372.287	0.057578601	1104	0	0	0	0
59	Brazil	Área De Proteção Ambiental Das Serras De Inhoaíba, Cantagalo E Santa Eugênia, Área De Proteção Ambiental Do Sertão Carioca, Reserva Biológica Estadual De Guaratiba, Parque Natural Municipal De Grumari, Parque Natural Municipal Da Serra Da Capoe	101.544	0.001029644	442	0	0	0	0
60	Brazil	Sierra del Divisor, Estação Ecológica De Jutaí-Solimões, Área De Relevante Interesse Ecológica Javari Buriti, Macarrão, Rio Biá, Betania, Vale do Javari, Mamirauá, Reserva Extrativista Médio Juruá, Reserva Extrativista Do Rio Jutaí, Reserva	142890.317	242773.3884	578079	577971	452216	99.98131743	78.22737031
61	Brazil	Amazon Estuary and its Mangroves, Reserva Extrativista Marinha De Soure, Reserva Extrativista Mapuá, Reserva Extrativista Terra Grande Pracuuba, Área De Proteção Ambiental Do Arquipélago Do Marajó, Parque Estadual Charapucu	41527.01	45016.40712	163130	98173	41988	60.18083737	25.73898118
62	Brazil	Estação Parecis	102.185	12.59883651	424	0	0	0	0
63	Brazil	Rio Formoso, Rio Formoso	302.429	43.02721673	1257	0	9	0	0.715990453
64	Brazil	Área De Proteção Ambiental Nascentes Do Rio Paraguai	711.95	52.33498583	2960	0	0	0	0
65	Brazil	Santana, Área De Proteção Ambiental Das Cabeceiras Do Rio Cuiabá, Parque Estadual Águas Do Cuiabá	5117.587	631.497356	21261	0	135	0	0.63496543
66	Brazil	Umutina	278.494	32.60710012	1160	0	419	0	36.12068966
67	Brazil	Sangradouro/Volta Grande, Sangradouro/Volta Grande	1126.889	108.5784316	4704	0	0	0	0
68	Brazil	Reserva Particular Do Patrimônio Natural Hotel Mirante, Reserva Particular Do Patrimônio Natural Fazenda São Luiz, Parque Nacional Da Chapada Dos Guimarães, Área De Proteção Ambiental Da Chapada Dos Guimarães, Área De Proteção Ambiental Munici	3337.328	420.8704936	13930	0	705	0	5.061019383
69	Brazil	Estação Ecológica Da Serra Das Araras	330.537	70.03820524	1381	0	93	0	6.734250543
70	Brazil	Parque Estadual Serra Santa Bárbara, Portal do Encantado, Chiquitano de Baia Grande	1731.433	217.4027122	7243	0	115	0	1.587739887
71	Brazil	Tereza Cristina, Tereza Cristina	396.329	48.71449012	1663	0	0	0	0
72	Brazil	Reserva Particular Do Patrimônio Natural Jubran, Estação Ecológica De Taiamã	115.868	169.4180539	487	469	487	96.30390144	100
73	Brazil	Reserva Particular Do Patrimônio Natural Estância Ecológica Sesc - Pantanal, Perigara	1027.781	553.297538	4316	0	3957	0	91.68211307
74	Brazil	Baia do Guató, Parque Estadual Encontro Das Águas	1292.449	589.7953971	5439	0	4452	0	81.85328185
75	Brazil	Reserva Particular Do Patrimônio Natural Poleiro Grande	172.108	43.98623521	725	0	53	0	7.310344828
76	Brazil	Parque Estadual Das Nascentes Do Rio Taquari	336.06	59.82804261	1422	0	22	0	1.547116737
77	Brazil	Parque Nacional Das Emas, Cerrado Protected Areas: Chapada dos Veadeiros and Emas National Parks	1337.53	501.4944955	5660	0	2614	0	46.18374558
78	Brazil	San Matías, Reserva Particular Do Patrimônio Natural Reserva Natural Engenheiro Eliezer Batista	128.485	146.0572682	532	367	533	68.98496241	100.1879699
79	Brazil	Reserva Particular Do Patrimônio Natural Fazenda Acurizal E Fazenda Penha, Reserva Particular Do Patrimônio Natural Fazenda Estância Dorochê, Parque Nacional Do Pantanal Matogrossense, Pantanal Matogrossense, Pantanal Conservation Complex, San Matía	3280.293	4647.278412	13004	8014	12477	61.62719163	95.9474008
80	Brazil	Área De Proteção Ambiental Rio Cênico Rotas Monçoeiras	201.888	2.548317419	859	0	0	0	0
81	Brazil	Parque Estadual Do Pantanal Do Rio Negro, Reserva Particular Do Patrimônio Natural Fazenda Santa Sofia	1159.661	629.6714266	4950	506	2919	10.22222222	58.96969697
82	Brazil	Cachoeirinha, Cachoeirinha	363.676	25.17052486	1557	0	0	0	0
83	Brazil	Reserva Particular Do Patrimônio Natural Fazenda Lageado	100.366	1.285552567	430	0	0	0	0
84	Brazil	Taunay/Ipegue, Taunay/Ipegue	341.396	8.44607466	1463	0	0	0	0
85	Brazil	Área De Proteção Ambiental Estrada Parque De Piraputanga	103.228	0.962084856	443	0	0	0	0
86	Brazil	Parque Nacional Da Serra Da Bodoquena	292.544	42.12518549	1258	0	0	0	0
87	Brazil	Buriti, Buriti	172.421	0.854101383	742	0	0	0	0
88	Brazil	Kadiwéu	5379.431	883.6348753	23113	0	2028	0	8.774282871
89	Brazil	Parque Nacional Da Serra Da Bodoquena, Reserva Particular Do Patrimônio Natural Fazenda São Geraldo	523.464	115.404647	2258	0	219	0	9.698848539
90	Brazil	Santa Inez	301.928	178.7170083	1219	14	11	1.148482363	0.902378999
91	Brazil	Araça	504.856	195.4360881	2037	0	907	0	44.52626411
92	Brazil	Barata Livramento, Truaru	182.972	58.36188716	738	0	222	0	30.08130081
93	Brazil	Serra da Moça	113.059	42.95536174	456	0	267	0	58.55263158
94	Brazil	Boqueirão, Mangueira	205.539	101.6833835	829	0	642	0	77.44270205
95	Brazil	Sur del Estado Bolívar, Parque Nacional Do Monte Roraima, Jabuti, Ouro, Ponta da Serra, Raposa Serra do Sol, Canaima National Park, Río Icabaru, São Marcos - RR, Anaro	24555.348	15205.04353	99210	9033	70113	9.104928939	70.6713033
96	Brazil	Manoa/Pium	437.896	315.4174517	1768	21	1429	1.187782805	80.82579186
97	Brazil	Manoa/Pium, Moskow	142.875	75.26594751	576	0	469	0	81.42361111
98	Brazil	Canauanim, Malacacheta, Tabalascada	533.589	248.8382382	2151	0	1164	0	54.11436541
99	Brazil	Amazon Estuary and its Mangroves, Reserva Biológica Do Lago Piratuba	3720.522	10193.43106	14688	14678	14635	99.93191721	99.63916122
100	Brazil	Jacamim, WaiWai, Kanashen Amerindian Protected Area	5946.388	5349.621581	23975	7291	775	30.41084463	3.232533889
101	Brazil	Amazon Estuary and its Mangroves, Área De Proteção Ambiental Do Rio Curiaú	218.775	72.08692883	878	82	309	9.339407745	35.19362187
102	Brazil	Amazon Estuary and its Mangroves, Reserva De Desenvolvimento Sustentável Itatupã-Baquiá	643.608	1419.092485	2592	2582	2548	99.61419753	98.30246914
103	Brazil	Reserva Extrativista Marinha Mocapajuba, Reserva Extrativista Marinha Mestre Lucindo, Amazon Estuary and its Mangroves, Reserva Extrativista São João Da Ponta, Reserva Extrativista Mae Grande De Curuça	548.23	54.98731003	2038	0	0	0	0
104	Brazil	Reserva Extrativista Marinha Mestre Lucindo, Reserva Extrativista Marinha Cuinarana, Amazon Estuary and its Mangroves	149.441	20.96632493	528	0	0	0	0
105	Brazil	Reserva Extrativista Marinha Cuinarana, Refúgio De Vida Silvestre Padre Sérgio Tonetto, Reserva De Desenvolvimento Sustentável Campo Das Mangabas, Amazon Estuary and its Mangroves, Área De Proteção Ambiental De Algodoal-Maiandeua, Reserva Extrativi	266.893	12.89459152	1034	0	0	0	0
106	Brazil	Amazon Estuary and its Mangroves, Reserva Extrativista Marinha Caetétaperaçu, Reserva Extrativista Marinha Tracuateua	353.042	191.7091577	1229	351	16	28.55980472	1.30187144
107	Brazil	Amazon Estuary and its Mangroves, Reserva Extrativista Rio Cajari	5321.981	6755.008926	21370	13318	6388	62.32101076	29.89237248
108	Brazil	Amazon Estuary and its Mangroves, Reserva Extrativista Marinha Arai-Peroba	169.737	3.844903452	652	0	0	0	0
109	Brazil	Amazon Estuary and its Mangroves, Reentrancias Maranhenses, Área De Proteção Ambiental Das Reentrâncias Maranhenses, Reserva Extrativista Marinha Arai-Peroba, Reserva Extrativista Marinha De Gurupi-Piriá	445.259	106.9111607	1586	103	0	6.494325347	0
110	Brazil	Parque Estadual Do Utinga, Refúgio De Vida Silvestre Metrópole Da Amazônia, Area De Relevante Interesse Ecologico Parque Ambiental Antonio Danubio Lourenço Da Silva, Área De Proteção Ambiental Da Região Metrolpolitana De Belém	132.886	3.618358904	506	0	0	0	0
111	Brazil	Parque Estadual De Monte Alegre, Área De Proteção Ambiental Paytuna	609.74	444.8435658	1961	723	468	36.86894442	23.86537481
112	Brazil	Amazon Estuary and its Mangroves, Floresta Nacional De Caxiuanã, Reserva Extrativista Gurupá-Melgaço	4616.242	9472.379513	18581	18181	17606	97.84726333	94.75270438
113	Brazil	Floresta Estadual Rio Urubu	271.706	426.6765835	1095	1095	853	100	77.89954338
114	Brazil	Reserva Extrativista Arióca Pruanã	833.443	795.4141459	3359	1559	3	46.4126228	0.089312295
115	Brazil	Área De Proteção Ambiental De Alter Do Chão, Borari de Alter do Chão	163.247	89.76764848	655	104	67	15.8778626	10.22900763
116	Brazil	Área De Proteção Ambiental Nhamundá	2014.973	2557.32824	7078	5232	3616	73.91918621	51.08787793
117	Brazil	Reserva De Desenvolvimento Sustentável Do Uatumã	4236.824	4822.371326	16681	10487	2771	62.86793358	16.61171393
118	Brazil	Reserva Extrativista Verde Para Sempre, Reserva Extrativista Renascer	14987.167	16904.74007	60269	25489	10485	42.29205728	17.39700343
119	Brazil	Estação Ecológica Juami-Japurá	8314.634	20226.76153	33498	33499	33499	100.0029853	100.0029853
120	Brazil	Refúgio De Vida Silvestre Tabuleiro Do Embaubal, Reserva De Desenvolvimento Sustentável Vitória De Souzel	270.615	405.7726325	849	741	632	87.27915194	74.44051826
121	Brazil	Estrela da Paz	126.494	250.1478672	510	478	441	93.7254902	86.47058824
122	Brazil	Lago do Correio	114.581	288.9865754	462	462	462	100	100
123	Brazil	Matintin	217.018	523.6757216	875	875	875	100	100
124	Brazil	Miratu	137.882	208.3951422	553	398	375	71.97106691	67.8119349
125	Brazil	Reserva De Desenvolvimento Sustentável Mamirauá, Jaquiri, Uati-Paraná, Mamirauá, Central Amazon Conservation Complex, Reserva Extrativista Auatí-Paraná, São Sebastião, Prosperidade, Santa Cruz de Nova Aliança, Barro Alto, Mapari, Parana do Paric	18094.127	45572.55008	72277	71847	71494	99.40506662	98.91666782
126	Brazil	Sarauá	187.47	39.71479645	756	0	0	0	0
127	Brazil	Kumaru do Lago Ualá	802.535	1802.057307	3236	3236	3236	100	100
128	Brazil	Rio Urubu	273.265	286.5839914	1098	559	56	50.91074681	5.100182149
129	Brazil	Reserva Extrativista Ipaú-Anilzinho	557.169	212.6678092	2247	70	0	3.115264798	0
130	Brazil	Betania, Maraitá	1676.066	3701.943977	6738	6214	6048	92.22321164	89.75957257
131	Brazil	Guapenu, Jauary	248.888	219.6808732	917	306	192	33.36968375	20.93784079
132	Brazil	Murutinga	130.896	114.6851095	458	202	159	44.10480349	34.71615721
133	Brazil	Viruá National Park, Anavilhanas National Park, Área De Proteção Ambiental Tapuruquara, Reserva De Desenvolvimento Sustentavel Puranga Conquista, Rio Negro, Amazon Estuary and its Mangroves, Reserva Extrativista Baixo Rio Branco Jauaperi, Reserva Par	753552.895	958145.5995	3029248	1821245	1216820	60.12201708	40.16904525
134	Brazil	Paquiçamba, Paquiçamba	201.532	113.7113432	802	50	0	6.234413965	0
135	Brazil	Gavião, Ponciano, Sissaíma	214.425	141.6911897	865	39	0	4.50867052	0
136	Brazil	Nova Esperança do Rio Jandiatuba	198.532	400.0929871	801	801	799	100	99.75031211
137	Brazil	Trocará	215.882	46.54226438	871	0	0	0	0
138	Brazil	Arara da Volta Grande do Xingu	253.3	227.7220959	1020	231	8	22.64705882	0.784313725
139	Brazil	Reserva Extrativista Tapajós Arapiuns, São João, Nova Vista, Rio Maró, Baixo Tapajós II, Mirixipi, Aningalzinho, Aminã, Baixo Tapajós, Brinco das Moças, Baixo Tapajós/Arapiuns	7164.685	6387.601764	28828	5393	2811	18.70750659	9.750936589
140	Brazil	Vui-Uata-In, São Francisco do Canimari	1224.922	2520.411829	4942	4831	4794	97.75394577	97.00526103
141	Brazil	Fortaleza do Castanho, Vista Alegre	161.081	186.167167	631	383	206	60.69730586	32.64659271
142	Brazil	Amazon Estuary and its Mangroves, Reserva Extrativista Itapetininga, Reserva Extrativista Arapiranga-Tromaí, Rio Pindaré, Reentrancias Maranhenses, Área De Proteção Ambiental Das Reentrâncias Maranhenses, Reserva Extrativista De Cururupu, Área De	25193.734	4941.602934	100075	1679	3427	1.677741694	3.424431676
143	Brazil	Reserva Extrativista Chapada Limpa	119.415	26.03272818	482	0	423	0	87.7593361
144	Brazil	Cajuhiri Atravessado	123.871	337.025517	500	499	499	99.8	99.8
145	Brazil	Floresta Nacional De Tapajós, Bragança-Marituba, Munduruku-Taquara, Muratuba do Pará	5313.172	3886.903091	21436	3110	1514	14.50830379	7.062884867
146	Brazil	Reserva Biológica Do Gurupi, Alto Turiaçu, Awa, Caru, Alto Rio Guamá	13678.387	8827.358887	55162	8004	6	14.50998876	0.010877053
147	Brazil	Évare II	1726.392	3474.878876	6937	6523	6294	94.03200231	90.73086349
148	Brazil	Amanayé	1628.032	750.6616673	6571	0	0	0	0
149	Brazil	Reserva Extrativista Catuá-Ipixuna	2124.805	3902.570773	8530	8388	8174	98.33528722	95.82649472
150	Brazil	Área De Proteção Ambiental Dos Morros Garapenses	2344.847	247.8428533	9465	0	3167	0	33.46011622
151	Brazil	Évare I, Tukuna Umariaçu, Sapotal	5519.414	9053.374847	22222	20327	19181	91.47241472	86.31536315
152	Brazil	Floresta Nacional De Tefé, Reserva Extrativista Baixo Juruá	10427.004	21364.87305	42065	41834	41042	99.45084988	97.56804945
153	Brazil	Lauro Sodré, São Leopoldo, Tikúna de Feijoal, Tukuna Porto Espiritual, Guanabara, Sururuá	1757.109	2328.017137	7097	6115	2802	86.16316754	39.48147104
154	Brazil	Reserva Particular Do Patrimônio Natural Paulino Velôso Camêlo, Amazon Estuary and its Mangroves, Parque Estadual Do Cânion Do Rio Poti, Parque Nacional De Sete Cidades, Parque Nacional De Ubajara, Área De Proteção Ambiental Delta Do Parnaiba, Ár	16939.105	1718.665826	68289	0	18309	0	26.81105302
155	Brazil	Geralda Toco Preto	184.56	34.58956161	746	0	243	0	32.57372654
156	Brazil	Setemã	479.966	878.6354694	1925	1933	1902	100.4155844	98.80519481
157	Brazil	Parakanã, Reserva De Desenvolvimento Sustentável Pucuruí - Ararão, Área De Proteção Ambiental Do Lago De Tucurui, Reserva De Desenvolvimento Sustentável Alcobaça	9191.009	4517.819805	31903	5014	3491	15.71639031	10.94254459
158	Brazil	Coata-Laranjal, Reserva De Desenvolvimento Sustentável Canumã	11714.539	18081.86984	46423	45883	28883	98.83678349	62.2170045
159	Brazil	Mãe Maria	625.823	73.9338829	2530	0	0	0	0
160	Brazil	Arariboia	4134.431	651.6864398	16713	0	3518	0	21.04948244
161	Brazil	Urucu/Juruá	126.352	21.42628034	511	0	15	0	2.935420744
162	Brazil	Reserva Extrativista Mata Grande	113.717	0.019858109	460	0	0	0	0
163	Brazil	Governador	420.265	42.86652092	1700	0	0	0	0
164	Brazil	Pinatuba	297.314	505.5983822	1203	1203	1170	100	97.25685786
165	Brazil	Cana Brava/Guajajara, Lagoa Comprida, Vila Real	1497.138	226.8854074	6057	0	557	0	9.195971603
166	Brazil	Paumari do Lago Manissuã	229.051	560.5116559	927	927	927	100	100
167	Brazil	Sororó, Sororó - Gleba Tuapekuakau	374.992	15.35286446	1518	0	0	0	0
168	Brazil	Krikati	1446.195	160.0553313	5854	0	0	0	0
169	Brazil	Paumari do Lago Paricá, Paumari do Cuniua	585.861	1377.407788	2372	2372	2372	100	100
170	Brazil	Lago Jauari	120.246	218.6247177	461	458	453	99.34924078	98.26464208
171	Brazil	Apinayé	1422.678	207.3497073	5755	0	24	0	0.417028671
172	Brazil	Rio Manicoré, Torá, Baixo Grande	742.353	1134.95848	3007	3007	2056	100	68.37379448
173	Brazil	Área De Proteção Ambiental Lago De Santa Isabel, Parque Estadual Da Serra Dos Martírios/Andorinhas, Área De Proteção Ambiental De São Geraldo Do Araguaia	702.902	103.5892294	2824	0	0	0	0
174	Brazil	Parque Estadual De Mirador, Bacurizinho, Porquinhos, Kanela, Porquinhos dos Canela-Apanjekra, Bacurizinho, Kanela-Buriti Velho	6609.243	1460.176465	26764	0	1709	0	6.385443133
175	Brazil	Parque Nacional Dos Campos Ferruginosos, Reserva Biológica Do Tapirapé, Área De Proteção Ambiental Do Igarapé Gelado, Floresta Nacional De Tapirapé-Aquiri, Xikrin do Rio Catete, Floresta Nacional De Carajás, Floresta Nacional De Itacaiunas	12176.561	4645.735492	49309	707	0	1.433815328	0
176	Brazil	Floresta Nacional De Urupadi, Parque Nacional Do Acari, Parque Nacional Da Amazônia, Andirá-Marau, Floresta Nacional Do Amaná, Floresta Nacional De Pau-Rosa, Floresta Estadual Maúes, Estação Ecológica Alto Maués	59094.434	82113.10372	238808	218924	81629	91.67364577	34.1818532
177	Brazil	Estação Ecológica De Aiuaba	116.928	20.82989298	474	0	340	0	71.72995781
178	Brazil	Área De Proteção Ambiental Das Nascentes De Araguaina	156.475	2.883575854	635	0	0	0	0
179	Brazil	Parque Nacional Da Chapada Das Mesas	1406.769	349.1462928	5708	0	475	0	8.321653819
180	Brazil	Parque Nacional Da Chapada Das Mesas	191.919	32.88981486	779	0	7	0	0.898587933
181	Brazil	Cacau do Tarauaca	286.689	384.4722592	1164	1014	554	87.11340206	47.59450172
182	Brazil	Monumento Natural Das Árvores Fossilizadas Do Estado Do Tocantins	325.82	33.32931864	1323	0	0	0	0
183	Brazil	Poyanawa, Área De Relevante Interesse Ecológico Japiim Pentecoste	500.829	286.5150007	2034	350	1	17.20747296	0.049164208
184	Brazil	Reserva Extrativista Do Rio Gregório, Kulina do Medio Jurua	11514.244	15716.6751	46736	46525	12795	99.5485279	27.37718247
185	Brazil	Reserva Particular Do Patrimônio Natural Oásis Araripe, Monumento Natural Sítio Cana Brava, Monumento Natural Sítio Riacho Do Meio, Reserva Particular Do Patrimônio Natural Arajara Park, Reserva Particular Do Patrimônio Natural Araçá, Reserva Par	9705.488	409.1887923	39403	0	1440	0	3.65454407
186	Brazil	Las Casas	213.817	4.567260594	869	0	0	0	0
187	Brazil	Jaminawa do Igarapé Preto	256.037	299.5900602	1041	980	0	94.14024976	0
188	Brazil	Katukina/Kaxinawá	232.157	200.8364575	944	624	0	66.10169492	0
189	Brazil	Igarapé do Caucho	120.693	114.8944516	491	219	0	44.60285132	0
190	Brazil	Refúgio De Vida Silvestre Serras Caatingueiras	130.521	4.062090209	531	0	0	0	0
191	Brazil	Atikum	160.26	1.185057617	652	0	0	0	0
192	Brazil	Pankará da Serra do Arapuá	148.662	0.648185554	605	0	0	0	0
193	Brazil	Reserva De Desenvolvimento Sustentável Bom Jardim, Floresta Estadual De Rendimento Sustentado Do Rio Madeira "B", Reserva Extrativista Lago Do Cuniã, Estação Ecológica De Cuniã	3072.841	3263.361379	12485	6834	385	54.73768522	3.083700441
194	Brazil	Reserva Biológica De Serra Negra, Kambiwá, Pipipa	942.885	14.32839175	3839	0	0	0	0
195	Brazil	Kraolandia	3063.191	325.2992004	12465	0	0	0	0
196	Brazil	Truká, Tumbalalá, Truká	504.161	15.14327052	2045	0	0	0	0
197	Brazil	Estação Ecológica Soldado Da Borracha, Floresta Nacional De Jacundá	2211.362	2438.883873	9000	6474	26	71.93333333	0.288888889
198	Brazil	Parque Nacional Da Serra Da Capivara	1006.024	407.0597488	4097	0	3843	0	93.80034171
199	Brazil	Refúgio Da Vida Silvestre Tatu-Bola	1105.162	64.83754391	4501	0	9	0	0.199955565
200	Brazil	Estação Ecológica De Uruçuí-Una	1350.647	294.7729052	5503	0	11	0	0.199890969
201	Brazil	Estação Ecológica Soldado Da Borracha, Reserva De Desenvolvimento Sustentável Rio Machado, Reserva Extrativista Rio Preto-Jacundá	1009.546	690.0269244	4114	23	0	0.559066602	0
202	Brazil	Entre Serras, Pankararu	159.669	0.223280366	651	0	0	0	0
203	Brazil	Apurinã Km 124 BR-317	422.866	241.6739738	1725	0	0	0	0
204	Brazil	Área De Proteção Ambiental Da Ararinha Azul, Refúgio Da Vida Silvestre Da Ararinha Azul	1199.587	86.07682001	4892	0	85	0	1.737530662
205	Brazil	Estação Ecológica Curral Do Meio, Área De Proteção Ambiental Da Serra Da Caiçara, Reserva Particular Do Patrimônio Natural José Abdon Malta Marques, Reserva Particular Do Patrimônio Natural Jader Ferreira Ramos	1035.345	0.036941995	4223	0	0	0	0
206	Brazil	Floresta Nacional Do Jamari, Estação Ecológica Samuel	2909.6	2405.432853	11852	2433	207	20.5281809	1.746540668
207	Brazil	Floresta Estadual De Rendimento Sustentado Mutum, Floresta Estadual De Rendimento Sustentado Araras, Floresta Estadual De Rendimento Sustentado Tucano	129.634	10.3614521	529	0	0	0	0
208	Brazil	Kaxarari	1461.665	912.6810412	5964	0	0	0	0
209	Brazil	Monumento Natural Do Rio São Francisco	262.153	12.318808	1054	0	30	0	2.84629981
210	Brazil	Reserva Extrativista Castanheira	101.177	10.10438186	413	0	0	0	0
211	Brazil	Reserva Biológica Do Abufari, Floresta Nacional De Purus, Floresta Nacional De Mapiá-Inauiní, Estação Ecológica Serra Dos Três Irmãos, Boca do Acre, Camicua, Deni, Lago Aiapua, Seruini/Mariene, Paumari do Lago Marahã, Terra Vermelha, Zuruahã, A	180574.252	283975.8032	731439	640149	439783	87.51912326	60.12572477
212	Brazil	Reserva Particular Do Patrimônio Natural Cristalino I, Reserva Particular Do Patrimônio Natural Lote Cristalino, Parque Estadual Cristalino, Reserva Particular Do Patrimônio Natural Cristalino Iii	630.638	811.8836122	2574	1897	902	73.6985237	35.04273504
213	Brazil	Escondido	1680.785	1004.183874	6860	76	0	1.10787172	0
214	Brazil	Parque Nacional Serra Das Confusões	8212.073	2935.296394	33472	0	28524	0	85.21749522
215	Brazil	Reserva Extrativista Aquariquara	174.096	14.81370138	711	0	0	0	0
216	Brazil	Estação Ecológica Raso Da Catarina, Área De Proteção Ambiental Serra Branca / Raso Da Catarina, Pankararé, Brejo do Burgo	2190.579	521.1211074	8946	0	5937	0	66.3648558
217	Brazil	Área De Proteção Ambiental Igarapé São Francisco	297.556	3.682911964	1216	0	0	0	0
218	Brazil	Arara do Rio Branco	1148.193	797.3528802	4690	0	0	0	0
219	Brazil	Igarapé Ribeirão	480.347	75.10006106	1965	0	0	0	0
220	Brazil	Área De Proteção Ambiental Lago De Palmas	636.962	78.47866633	2605	0	0	0	0
221	Brazil	Reserva Particular Do Patrimônio Natural Morro Do Segredo, Funil, Xerente, Área De Proteção Ambiental Serra Do Lajeado, Parque Estadual Do Lajeado	3097.63	545.0873263	12652	0	261	0	2.062914954
222	Brazil	Kiriri	123.054	0.874701587	504	0	0	0	0
223	Brazil	Tapirapé/Karajá, Tapirapé/Karajá	663.653	323.1942999	2718	3	1973	0.110375276	72.59013981
224	Brazil	Reserva Biológica Do Jaru, Igarapé Lourdes	5303.641	4288.864181	21683	9763	403	45.02605728	1.858598902
225	Brazil	Urubu Branco	1678.545	329.6542264	6876	0	81	0	1.178010471
226	Brazil	Apiaka/Kayabi	1093.781	636.6987334	4484	54	0	1.204281891	0
227	Brazil	Área De Proteção Ambiental Grutas Dos Brejões / Veredas Do Romão Gramacho	118.52	14.51379341	486	0	68	0	13.99176955
228	Brazil	Parque Nacional Do Boqueirão Da Onça, Área De Proteção Ambiental Do Boqueirão Da Onça, Área De Proteção Ambiental Lagoa De Itaparica, Área De Proteção Ambiental Dunas E Veredas Do Baixo Médio São Francisco, Área De Proteção Ambiental La	30984.557	7753.097357	118843	2693	49060	2.266014826	41.28135439
229	Brazil	Batelão	1171.53	481.1047874	4806	0	0	0	0
230	Brazil	São Domingos - MT, Cacique Fontoura, Sao Domingos - MT	384.889	128.8479293	1580	0	515	0	32.59493671
231	Brazil	Erikbaktsa, Japuira	2356.763	1215.143462	9661	0	0	0	0
232	Brazil	Parque Estadual Do Morro Do Chapéu	519.127	122.0883074	2131	0	1808	0	84.84279681
233	Brazil	Área De Proteção Ambiental Do Rio Preto, Parque Natural Municipal Zabele, Área De Proteção Ambiental Serra Da Tabatinga, Estacao Ecologica Serra Geral Do Tocantins, Parque Nacional Das Nascentes Do Rio Parnaiba, Parque Estadual Do Jalapão, Estaç�	30385.359	9392.150154	124438	168	32950	0.135006991	26.47904981
234	Brazil	Maraiwatsede	1648.492	82.05080644	6777	0	0	0	0
235	Brazil	Área De Proteção Ambiental Foz Do Rio Santa Tereza	507.942	42.60670956	2089	0	0	0	0
236	Brazil	Reserva Particular Do Patrimônio Natural Cachoeira Do Redondo, Área De Proteção Ambiental Bacia Do Rio De Janeiro	3523.404	305.9010459	14492	0	0	0	0
237	Brazil	Parque Nacional De Pacaás Novos, Floresta Nacional De Bom Futuro, Reserva Extrativista Rio Ouro Preto, Reserva Biológica Traçadal, Reserva Biológica Rio Ouro Preto, Parque Estadual De Guajará-Mirim, Reserva Extrativista Rio Pacaás Novos, Reserva Ex	44649.721	31545.47011	183124	32288	2189	17.63176864	1.195364889
238	Brazil	Parque Estadual Serra Dos Reis	363.225	245.4126579	1496	67	0	4.478609626	0
239	Brazil	Kwazá do Rio São Pedro	165.53	11.23477073	682	0	0	0	0
240	Brazil	Área De Proteção Ambiental De São Desidério	109.927	5.723724643	453	0	0	0	0
241	Brazil	Floresta Nacional De Cristópolis	127.614	9.034858515	526	0	0	0	0
242	Brazil	Reserva Particular Do Patrimônio Natural Limoeiro, Monumento Natural Península Da Siribinha, Área De Proteção Ambiental Litoral Norte, Parque Natural Municipal Da Restinga De Praia Do Forte, Reserva Particular Do Patrimônio Natural Aruá, Área De	1361.258	0.262292112	5472	0	0	0	0
243	Brazil	Tubarão Latunde	1162.895	175.0401355	4796	0	11	0	0.229357798
244	Brazil	Rio Omerê	257.565	19.58360638	1063	0	0	0	0
245	Brazil	Irantxe, Manoki	2506.927	1102.086952	10344	0	4230	0	40.89327146
246	Brazil	Reserva Biológica Do Manicoré, Área De Proteção Ambiental Dos Campos De Manicoré, Floresta Nacional Do Aripuanã, Reserva Extrativista Guariba-Roosevelt, Reserva Particular Do Patrimônio Natural Reserva Ecológica Verde Amazônia, Reserva Particul	495191.563	460851.6485	2010547	771408	269587	38.368066	13.40863954
247	Brazil	Guaporé Biological Reserve, Parque Estadual Ilha Das Flores, Reserva De Desenvolvimento Sustentável Limoeiro, Reserva Biológica Do Guaporé, Rio Branco, Massaco, Reserva Extrativista Pedras Negras, Itenez	9838.398	7241.641997	40555	11930	41	29.41684133	0.101097275
248	Brazil	Estação Ecológica Do Rio Ronuro	1027.712	830.5963753	4243	0	0	0	0
249	Brazil	Área De Proteção Ambiental Lago De Peixe/Angical, Área De Proteção Ambiental Lago De São Salvador Do Tocantins, Paranã E Palmeirópolis	881.925	242.8304361	3636	0	870	0	23.92739274
250	Brazil	Reserva Particular Do Patrimônio Natural Adília Paraguassu Batista, Parque Nacional Da Chapada Diamantina, Área De Proteção Ambiental Marimbus / Iraquara	2758.508	277.2706493	11378	0	2102	0	18.47424855
251	Brazil	Parque Estadual Ilha Das Flores, Noel Kempff Mercado, Parque Estadual De Corumbiara, Rio Mequens, Noel Kempff Mercado National Park	4819.941	4141.109765	19919	7204	2137	36.16647422	10.72845022
252	Brazil	Área De Proteção Ambiental Serra Do Barbado, Reserva Particular Do Patrimônio Natural Pico Do Barbado	678.727	38.82308287	2807	0	26	0	0.926255789
253	Brazil	Ponte de Pedra	169.345	86.31986413	701	0	636	0	90.7275321
254	Brazil	Reserva Particular Do Patrimônio Natural Bico Do Javaés, Reserva Particular Do Patrimônio Natural Canto Do Obrieni, Reserva Particular Do Patrimônio Natural Guaíra, Parque Nacional Do Araguaia, Ilha do Bananal, Área De Proteção Ambiental Dos Mean	42308.512	12633.25057	173402	1271	51386	0.732978858	29.6340296
255	Brazil	Reserva Particular Do Patrimônio Natural Das Nascentes, Reserva Particular Do Patrimônio Natural Reserva Mato Grosso, Reserva Particular Do Patrimônio Natural Das Águas E Das Matas, Reserva Particular Do Patrimônio Natural Ecoterra Tico Tinga, Esta�	2317.332	166.9232991	9455	0	0	0	0
256	Brazil	Menku, Nambikwara, Pirineus de Souza, Serra Morena, Zoró, Roosevelt, Sete de Setembro, Parque do Aripuanã, Enawene-Nawe, Aripuanã, Pirineus de Souza, Estação Ecológica Rio Flor Do Prado	51637.172	25089.91178	212235	257	75397	0.121092186	35.52524324
257	Brazil	Pimentel Barbosa	4734.248	709.1904245	19589	0	1358	0	6.932462096
258	Brazil	Reserva Extrativista Do Recanto Das Araras De Terra Ronca, Área De Proteção Ambiental Serra Geral De Goiás, Parque Estadual De Terra Ronca	1009.382	123.5267037	4180	0	15	0	0.358851675
259	Brazil	Floresta Nacional De Contendas Do Sincorá	112.156	18.90951463	465	0	247	0	53.11827957
260	Brazil	Marechal Rondon	1004.288	95.67978935	4164	0	0	0	0
261	Brazil	Vale do Guaporé, Taihantesu, Pequizal, Lagoa dos Brincos	2584.502	692.370633	10707	0	9012	0	84.16923508
262	Brazil	Bakairi	619.899	51.19996271	2574	0	0	0	0
263	Brazil	Reserva Particular Do Patrimônio Natural Catingueiro, Reserva Particular Do Patrimônio Natural Maria Batista, Reserva Particular Do Patrimônio Natural Integra O Parque, Reserva Particular Do Patrimônio Natural São Bartolomeu, Reserva Particular Do P	9921.979	1379.450331	41135	30	733	0.072930594	1.781937523
264	Brazil	Refugio De Vida Silvestre Veredas Do Oeste Baiano, Reserva Particular Do Patrimônio Natural Veredas Do Pratudinho	1246.13	208.2250305	5169	0	0	0	0
265	Brazil	Parque Estadual Da Serra Dos Montes Altos, Refugio De Vida Silvestre Da Serra Dos Montes Altos	457.054	11.17948648	1899	0	0	0	0
266	Brazil	Paresi, Tirecatinga, Utiariti, Juininha, Uirapuru	11949.795	3795.716505	49546	0	18765	0	37.87389497
267	Brazil	Parque Natural Municipal Do Pequi, Área De Proteção Ambiental Das Nascentes Do Rio Vermelho, Refugio De Vida Silvestre Veredas Do Oeste Baiano	1815.927	71.31687483	7544	0	0	0	0
268	Brazil	Areões, Areoes	1801.9	202.6408829	7485	0	0	0	0
269	Brazil	Parabubure, Ubawawe, Chão Preto	2898.491	183.4523499	12042	0	0	0	0
270	Brazil	Parque Nacional De Boa Nova, Área De Proteção Ambiental Da Serra Do Ouro, Refúgio De Vida Silvestre De Boa Nova	777.561	11.17506375	3232	0	0	0	0
271	Brazil	Reserva Particular Do Patrimônio Natural Rio Capitão, Área De Relevante Interesse Ecológico Corredor Ecológico Lagoa Encantada / Serra Do Conduru, Parque Estadual Ponta Da Tulha, Reserva Particular Do Patrimônio Natural Reserva Santo André, Reserv	3121.343	407.2734528	12797	25	0	0.195358287	0
272	Brazil	Reserva Extrativista Lago Do Cedro	172.091	14.34399828	716	0	0	0	0
273	Brazil	Parque Estadual Mata Seca	154.469	6.052201028	643	0	10	0	1.555209953
274	Brazil	Sararé, Paukalirajausu	757.165	71.37112	3151	0	17	0	0.539511266
275	Brazil	Área De Proteção Ambiental Lajedão, Parque Estadual Lagoa Do Cajueiro, Parque Estadual Verde Grande	576.812	67.34723901	2401	0	804	0	33.48604748
276	Brazil	Noel Kempff Mercado, Parque Estadual Serra Ricardo Franco, Noel Kempff Mercado National Park	1480.616	439.9748141	6179	0	4502	0	72.85968603
277	Brazil	Parque Estadual Caminho Dos Gerais	563.458	31.4619513	2347	0	0	0	0
278	Brazil	Reserva Particular Do Patrimônio Natural Helico, Reserva Particular Do Patrimônio Natural Reserva São José, Reserva Particular Do Patrimônio Natural Boa União, Reserva Particular Do Patrimônio Natural Stanislas Pryl/Mico-Leão-Da-Cara-Dourada, Res	952.785	265.7755061	3966	66	11	1.664145234	0.277357539
279	Brazil	Parque Estadual Serra Das Araras	134.914	12.88564752	563	0	0	0	0
280	Brazil	Reserva De Desenvolvimento Sustentável Nascentes Geraizeiras	381.324	46.64380631	1591	0	0	0	0
281	Brazil	Caramuru/Paraguassu	543.164	12.00246459	2266	0	0	0	0
282	Brazil	Reserva Biológica Serra Azul, Reserva Particular Do Patrimônio Natural Reserva Ecológica Rio Vermelho, Parque Nacional Grande Sertão Veredas, Área De Proteção Ambiental Cavernas Do Peruaçu, Parque Nacional Cavernas Do Peruaçu, Parque Estadual Ve	12368.819	1773.507037	51543	0	1877	0	3.641619619
283	Brazil	Merure, São Marcos - MT	2557.793	179.5745741	10670	0	0	0	0
284	Brazil	Reserva De Desenvolvimento Sustentável Veredas Do Acari	588.516	59.98856663	2459	0	0	0	0
285	Brazil	Reserva Particular Do Patrimônio Natural Segredo Da Serra Dos Pireneus, Reserva Particular Do Patrimônio Natural Pau Terra, Reserva Particular Do Patrimônio Natural Fazenda Gleba Vagem Grande I, Reserva Particular Do Patrimônio Natural Asepi, Reserva	220.041	1.686434442	920	0	0	0	0
286	Brazil	Parque Estadual Serra Azul	110.013	1.832467118	460	0	0	0	0
287	Brazil	Parque Estadual Serra Nova E Talhado	499.396	30.98923057	2087	0	0	0	0
288	Brazil	Reserva Particular Do Patrimônio Natural Vale Das Copaibeiras, Parque Distrital Salto Do Tororó, Refúgio De Vida Silvestre Da Mata Seca, Reserva Particular Do Patrimônio Natural Chakra Grisu, Reserva Particular Do Patrimônio Natural Reserva Córrego	6758.158	95.6380175	28186	0	0	0	0
290	Brazil	Área de Proteção Ambiental Uruana de Minas	199.963	5.601271271	837	0	0	0	0
291	Brazil	Área de Proteção Ambiental Uruana de Minas	101.688	3.203541664	426	0	0	0	0
292	Brazil	Área De Proteção Ambiental Santo Antônio, Mata Medonha, Mata Medonha	261.196	42.19533066	1078	0	0	0	0
293	Brazil	Parque Estadual Alto Do Cariri, Refúgio Estadual De Vida Silvestre Mata Dos Muriquis, Parque Nacional Do Alto Cariri	281.439	38.01481029	1180	0	0	0	0
294	Brazil	Reserva Particular Do Patrimônio Natural Fazenda Santa Branca, Parque Estadual Do João Leite, Parque Estadual Altamiro De Moura Pacheco, Área De Proteção Ambiental João Leite	713.52	0.079673778	2992	0	0	0	0
295	Brazil	Reserva Particular Do Patrimônio Natural Paraíso I, Discovery Coast Atlantic Forest Reserves, Parque Nacional Pau Brasil, Reserva Particular Do Patrimônio Natural Renascer, Reserva Particular Do Patrimônio Natural Rio Do Brasil Iv, Reserva Particular	207.608	83.87223794	871	0	0	0	0
296	Brazil	Parque Estadual Grão Mogol	282.797	40.12745969	1186	0	16	0	1.349072513
297	Brazil	Área De Proteção Ambiental Serra Da Jibóia	171.956	0.009938681	722	0	0	0	0
298	Brazil	Parque Estadual Da Lapa Grande	153.821	0.814112423	646	0	0	0	0
299	Brazil	Parque Estadual De Botumirim	353.019	29.08587308	1485	0	13	0	0.875420875
300	Brazil	Reserva Particular Do Patrimônio Natural Flor Do Norte Ii, Reserva Particular Do Patrimônio Natural Santa Maria Iii, Reserva Particular Do Patrimônio Natural Riacho Das Pedras, Reserva Particular Do Patrimônio Natural Flor Do Norte I, Reserva Particu	1223.186	406.4994465	5138	262	1	5.099260413	0.019462826
301	Brazil	Reserva Particular Do Patrimônio Natural Fazenda Avaí, Área De Proteção Ambiental Ponta Da Baleia / Abrolhos, Reserva Extrativista De Cassurubá	483.662	143.5235007	1978	176	3	8.897876643	0.151668352
302	Brazil	Parque Nacional Das Sempre Vivas	1241.16	199.0519592	5243	0	0	0	0
303	Brazil	Parque Estadual Da Serra Do Cabral	224.375	8.427926512	948	0	0	0	0
304	Brazil	Parque Estadual Serra Negra	129.807	18.46630817	549	0	0	0	0
305	Brazil	Parque Estadual Biribiri	171.551	29.62704629	726	0	0	0	0
306	Brazil	Reserva Particular Do Patrimônio Natural Terra Do Sol, Área De Proteção Ambiental Águas Vertentes, Parque Estadual Pico Do Itambé, Parque Estadual Rio Preto, Monumento Natural Estadual Várzea Do Lageado E Serra Do Raio	882.213	89.01959145	3738	0	30	0	0.802568218
307	Brazil	Reserva Particular Do Patrimônio Natural Recanto Das Antas, Reserva Biológica De Sooretama, Discovery Coast Atlantic Forest Reserves	282.379	128.5505693	1201	0	0	0	0
308	Brazil	Monumento Natural Dos Pontões Capixabas	121.678	3.322532822	518	0	0	0	0
309	Brazil	Parque Estadual Sete Salões, Krenak	137.317	0.405564425	585	0	0	0	0
310	Brazil	Área De Proteção Ambiental Mata Da Biquinha, Área De Proteção Ambiental Serra Dos Cocais	170.489	36.29179602	727	0	0	0	0
311	Brazil	Lund Warming, Área De Proteção Ambiental Carste De Lagoa Santa, Parque Estadual Do Sumidouro, Monumento Natural Estadual Vargem Da Pedra, Parque Estadual Cerca Grande, Monumento Natural Experiência Da Jaguara, Monumento Natural Estadual Várzea Da La	377.812	1.992305376	1612	0	0	0	0
312	Brazil	Área de Preservação Ambiental Corredeiras	122.448	1.027288651	523	0	0	0	0
313	Brazil	Reserva Particular Do Patrimônio Natural Aves Gerais, Área De Proteção Ambiental Do Itacuru, Parque Natural Municipal Do Ribeirão São José, Reserva Particular Do Patrimônio Natural Alto Do Palacio, Área De Proteção Ambiental Piracicaba, Parque	2821.721	287.7727572	12032	0	0	0	0
314	Brazil	Parque Estadual Do Rio Doce, Rio Doce State Park, Área De Proteção Ambiental Serra Do Timóteo	390.156	142.6725703	1666	0	0	0	0
315	Brazil	Área De Proteção Ambiental Vargem Das Flores	122.566	1.15019105351166e-13	520	0	0	0	0
316	Brazil	Pau Brasil, Caieiras Velha, Caieiras Velha II, Tupiniquim, Reserva De Desenvolvimento Sustentável Municipal Piraque-Açú E Piraque-Mirim, Área De Proteção Ambiental Costa Das Algas	163.873	15.20074528	684	0	0	0	0
317	Brazil	Parque Nacional Da Serra Do Gandarela, Reserva Particular Do Patrimônio Natural Córrego Do Sítio I, Reserva Particular Do Patrimônio Natural Dos Feixos, Reserva Particular Do Patrimônio Natural Santuário Caraça, Monumento Natural Muncipal Morro Do	1871.743	70.35643918	8015	0	0	0	0
318	Brazil	Parque Estadual Serra Do Ouro Branco, Monumento Natural Estadual De Itatiaia	107.418	2.592956794	461	0	0	0	0
319	Brazil	Reserva Particular Do Patrimônio Natural Cachoeira Alta, Parque Nacional De Caparao	402.425	32.06397896	1727	0	0	0	0
320	Brazil	Área De Proteção Ambiental Bom Jesus, Reserva Particular Do Patrimônio Natural Panelão Dos Muriques, Parque Estadual Serra Do Brigadeiro	191.319	8.135479465	822	0	0	0	0
321	Brazil	Reserva Particular Do Patrimônio Natural Valério Cardoso Furtado, Área De Proteção Ambiental - Apa Da Perdição, Área De Proteção Ambiental Água Santa De Minas	221.439	5.556847097	953	0	0	0	0
322	Brazil	Área De Proteção Ambiental Da Sub Bacia Do Rio Pardo	124.148	2.564377881	526	0	1	0	0.190114068
323	Brazil	Área De Proteção Ambiental Da Sub Bacia Do Rio Pardo	755.572	2.559771247	3270	0	0	0	0
324	Brazil	Parque Estadual Do Desengano	212.432	62.03632848	920	0	0	0	0
325	Brazil	Área De Proteção Ambiental Da Sub Bacia Do Rio Pardo	231.495	11.30169608	902	0	4	0	0.44345898
326	Brazil	Reserva Particular Do Patrimônio Natural Santa Angélica, Panambi	134.738	1.783107598	584	0	0	0	0
327	Brazil	Área De Proteção Ambiental Da Bacia Hidrográfica Do Rio Machado	1172.959	12.47395127	5076	0	0	0	0
328	Brazil	Refúgio De Vida Silvestre Estadual Do Médio Paraíba, Área De Proteção Ambiental Bemposta, Estação Ecológica Monte Das Flores, Área De Proteção Ambiental Santa Fé, Área De Proteção Ambiental Vale Do Morro Da Torre	261.353	3.672239268	1134	0	0	0	0
329	Brazil	Refúgio De Vida Silvestre - Fazenda São Lázaro, Parque Natural Municipal Da Restinga De Carapebus, Área De Proteção Ambiental Da Carapeba Boa, Área De Proteção Ambiental Canal Campos Macaé, Parque Nacional Restinga De Jurubatiba	175.755	29.17754851	756	0	0	0	0
330	Brazil	Guyraroká	112.848	0.760152886	491	0	0	0	0
331	Brazil	Parque Estadual Do Morro Do Diabo	365.651	189.9747146	1589	95	0	5.978602895	0
332	Brazil	Reserva Particular Do Patrimônio Natural Matumbo, Reserva Particular Do Patrimônio Natural Serra Grande, Reserva Particular Do Patrimônio Natural Reserva Do Sossego Ii, Reserva Particular Do Patrimônio Natural Jardim Das Delícias, Reserva Particular	1993.512	163.3396705	8626	0	0	0	0
333	Brazil	Área De Proteção Ambiental Bacia Do Paraíba Do Sul, Apa Silveiras	524.381	25.72389249	2285	0	0	0	0
334	Brazil	Área De Proteção Ambiental De Massambaba, Reserva Extrativista Marinha Arraial Do Cabo, Parque Estadual Da Costa Do Sol	100.583	1.300145683	367	0	0	0	0
335	Brazil	Reserva Biológica Do Parque Equitativa, Reserva Particular Do Patrimônio Natural Regina Clara, Reserva Particular Do Patrimônio Natural Regina, Reserva Particular Do Patrimônio Natural Jacutinga, Reserva Particular Do Patrimônio Natural Rica Paulo D	2794.475	116.0806202	12174	32	0	0.262855265	0
336	Brazil	Área De Proteção Ambiental Do Rio Amambai, Jaguari, Jarara, Caarapó, Dourados-Amambaipeguá	1046.71	8.643521427	4565	0	0	0	0
337	Brazil	Área De Proteção Ambiental Bacia Do Paraíba Do Sul	372.358	6.44966356	1627	0	0	0	0
338	Brazil	Apa Tietê	460.444	1.034563763	2011	0	0	0	0
339	Brazil	Apa Corumbataí Botucatu Tejupa Perimetro Botucatu	2138.687	110.694193	9342	0	33	0	0.353243417
340	Brazil	Area De Proteção Ambiental - Pedregulho, Apa Cajamar, Apa Cabreuva, Apa Jundiaí	1007.662	3.064440344	4407	0	0	0	0
341	Brazil	Reserva Particular Do Patrimônio Natural Alto Da Mantiqueira, Reserva Particular Do Patrimônio Natural Fazenda Serra Do Ribeirão, Parque Estadual Da Pedra Selada, Área De Proteção Ambiental Serra Da Mantiqueira, Reserva Particular Do Patrimônio Na	12435.006	417.3708296	54155	0	215	0	0.397008586
342	Brazil	Itaporanga, Guarani Barao de Antonina, Apa Corumbataí Botucatu Tejupá Perimetro Tejupá	1428.647	20.96401866	6060	0	0	0	0
343	Brazil	Apa Itupararanga	932.806	9.295682532	4087	0	0	0	0
344	Brazil	Reserva Particular Do Patrimônio Natural Fazenda Floresta Negra, Área De Proteção Ambiental Da Bacia Do Iguatemi No Município De Amambai, Área De Proteção Ambiental Da Bacia Do Rio Iguatemi, Área De Proteção Ambiental Da Bacia Do Rio Iguatemi	6734.209	29.3588236	29559	0	0	0	0
345	Brazil	Reserva Particular Do Patrimônio Natural Santa Cecília, Ilha Grande National Park, Estação Ecológica Veredas De Taquarussu, Parque Natural Municipal De Naviraí, Área De Proteção Ambiental Da Bacia Do Rio Iguatemi Do Município De Japorã-Ms, Ár	10084.152	1607.267299	43337	1667	129	3.846597596	0.29766712
346	Brazil	Marrecas	167.998	20.16161065	745	0	0	0	0
347	Brazil	Reserva Particular Do Patrimônio Natural Iguaçu I, Rio das Cobras	190.862	20.6814548	848	0	0	0	0
348	Brazil	Floresta Nacional De Irati, Reserva Biológica Das Araucárias, Estação Ecológica Fernandes Pinheiro	164.094	66.70241933	729	0	0	0	0
349	Brazil	Área De Proteção Ambiental Do Iraí	106.603	0.019170302	454	0	0	0	0
350	Brazil	Parque Natural Municipal Varginha, Reserva Particular Do Patrimônio Natural Salto Morato, Guaraqueçaba Ecological Station, Environmental Protection Area of Cananéia-Iguape-Peruíbe, Área De Proteção Ambiental Baleia Sahy, Área De Proteção Ambien	17773.203	11120.57012	77638	12970	3526	16.70573688	4.541590458
351	Brazil	Reserva Particular Do Patrimônio Natural Pedra Sobre Pedra, Área De Proteção Ambiental Do Rio Verde, Área De Proteção Ambiental Do Passauna	303.71	0.157389216	1351	0	0	0	0
352	Brazil	Atlantic Forest Southeast Reserves, Área De Proteção Ambiental Estadual Do Piraquara	163.98	13.04237745	730	0	0	0	0
353	Brazil	Iguazú, Parque Nacional Do Iguaçu, Iguazú, Iguazu National Park, Iguaçu National Park	1684.661	1639.793695	7490	3458	572	46.1682243	7.636849132
354	Brazil	Reserva Particular Do Patrimônio Natural Vale Do Corisco, Reserva Particular Do Patrimônio Natural Vale Do Corisco, Parque Nacional Dos Campos Gerais, Parque Estadual Do Guartelá, Parque Estadual Vale Do Códo, Área De Proteção Ambiental Estadual D	4277.036	511.025517	18920	0	720	0	3.805496829
355	Brazil	Mangueirinha	171.112	15.15223604	762	0	0	0	0
356	Brazil	Guaratuba, Área De Proteção Ambiental Dos Guaiamuns, Reserva Particular Do Patrimônio Natural Encontro Das Águas, Atlantic Forest Southeast Reserves, Parque Nacional De Saint-Hilaire/Lange, Parque Estadual Do Boguaçu, Karuguá, Sambaqui, Área De P	2042.593	1570.905579	8977	1726	1045	19.22691322	11.64085998
357	Brazil	Parque Estadual Da Serra Da Esperança, Reserva Biológica Municipal Das Aves, Área De Proteção Ambiental Estadual Da Serra Da Esperança	2053.258	981.9253691	9148	43	0	0.470048098	0
358	Brazil	Reserva Particular Do Patrimônio Natural Caetezal, Área De Proteção Ambiental Serra Dona Francisca	406.834	64.23570392	1821	0	0	0	0
359	Brazil	Reserva Particular Do Patrimônio Natural Ano Bom, Área De Proteção Ambiental Do Rio Vermelho, Reserva Particular Do Patrimônio Natural Pinheirinho 23	238.112	60.05713466	1067	0	0	0	0
360	Brazil	Refúgio De Vida Silvestre Dos Campos De Palmas	165.069	63.97866561	741	0	0	0	0
361	Brazil	Xapecó, Xapecó (Pinhalzinho-Canhadao)	160.999	2.770267449	724	0	0	0	0
362	Brazil	Parque Nacional Das Araucárias	126.048	58.93644058	567	0	0	0	0
363	Brazil	Área De Proteção Ambiental Da Represa Alto Rio Preto, Área De Relevante Interesse Ecológico Serra Da Abelha, Ibirama, Reserva Biologica Estadual Do Sassafras, Ibirama-La Klanô	578.409	346.31959	2601	61	0	2.345251826	0
364	Brazil	Reserva Particular Do Patrimônio Natural Reserva Bugerkopf, Parque Nacional Da Serra Do Itajaí, Reserva Particular Do Patrimônio Natural Porto Franco	571.001	463.3589227	2576	762	0	29.58074534	0
365	Brazil	Parque Estadual Do Turvo	160.253	101.1593187	728	52	0	7.142857143	0
366	Brazil	Nonoai, Nonoai/Rio da Várzea	361.523	40.42017128	1635	0	0	0	0
367	Brazil	Reserva Particular Do Patrimônio Natural Posse Dos Franciosi, Guarita	234.06	16.34987868	1059	0	0	0	0
368	Brazil	Área De Proteção Ambiental Da Vargem Do Braço, Área De Proteção Ambiental Do Entorno Costeiro, Parque Estadual Da Serra Do Tabuleiro, Área De Proteção Ambiental Da Baleia Franca, Massiambu, Morro dos Cavalos	887.27	1219.09348	4008	2509	1752	62.5998004	43.71257485
369	Brazil	Parque Nacional De São Joaquim, Parque Estadual Da Serra Furada, Reserva Particular Do Patrimônio Natural Corvo Branco	498.365	226.0985995	2270	30	0	1.321585903	0
370	Brazil	Área De Proteção Ambiental Da Baleia Franca	197.156	77.58696771	838	107	4	12.76849642	0.477326969
371	Brazil	Parque Nacional Da Serra Geral, Parque Nacional De Aparados Da Serra	150.836	26.88068881	693	0	0	0	0
372	Colombia	Manglares de Corponariño, Sanquianga	738.216	1507.664288	2660	2194	1928	82.48120301	72.48120301
373	Colombia	Cabo Manglares Bajo Mira y Frontera, Manglares de Corponariño	131.011	111.2354516	190	192	162	101.0526316	85.26315789
374	Colombia	Tayrona, Reserva de la Biosfera Sierra Nevada de Santa Marta	143.04	8.568320363	535	0	135	0	25.23364486
375	Colombia	Cuenca baja del Rio Rancheria, Delta del Rio Rancheria, Pastos Marinos Sawairu, Macuira, Reserva de la Biosfera Sierra Nevada de Santa Marta, Musichi, Bahia Portete Kaurrele	10959.802	22.85482782	44655	0	107	0	0.239614825
376	Colombia	Reserva de la Biosfera Sierra Nevada de Santa Marta, Banaderos Cuenca Alta del Rio Camarones	137.746	3.190727349	565	0	114	0	20.17699115
377	Colombia	Isla de Salamanca, Sitio Ramsar Delta Estuarino del Rio Magdalena, Cienaga Grande de Santa Marta (Sitio Ramsar SDERM-CGSM)	289.966	45.46471829	928	39	0	4.202586207	0
378	Colombia	Cienaga Grande De Santa Marta, Cienaga Grande de Santa Marta, Sitio Ramsar Delta Estuarino del Rio Magdalena, Cienaga Grande de Santa Marta (Sitio Ramsar SDERM-CGSM)	259.74	246.0092271	895	430	295	48.04469274	32.96089385
379	Colombia	Yumake, Sierra Nevada de Santa Marta, Reserva de la Biosfera Sierra Nevada de Santa Marta, Paraver, Los Besotes	6658.404	3420.250902	27288	5511	8972	20.19569041	32.87892114
380	Colombia	Cerro Pintao - Serrania del Perija, Serrania del Perija, Cuenca de los Ríos Guasare, Socuy y Cachiri, Montes de Oca, Serrania de Perija	830.947	53.31038516	3410	0	0	0	0
381	Colombia	Serrania del Perija, Cuenca Hidrográfica Del Río Calenturitas, Perijá, Cuenca de los Ríos Guasare, Socuy y Cachiri	306.918	2.129815751	1258	0	48	0	3.815580286
382	Colombia	Lago de Maracaibo, Cuenca Hidrográfica Del Río Calenturitas, Perijá	308.324	4.425922916	1259	0	0	0	0
383	Colombia	Plan de Ordenación y Manejo de la Cuenca Hidrográfica Directos Bajo Magdalena Entre El Banco y Plato, Complejo Cenagoso de Zarate Malibu y Veladero	635.076	17.1240682	2384	0	0	0	0
384	Colombia	Plan de Ordenacion y Manejo de la Cuenca Hidrografica Rio Bajo Cesar-Cienaga de Zapatosa, Plan de Ordenación y Manejo de la Cuenca Hidrográfica Directos Bajo Magdalena Entre El Banco y Plato	1396.525	175.3988729	4970	132	67	2.655935614	1.348088531
385	Colombia	Lago de Maracaibo, Plan de Ordenacion y Manejo de la Cuenca Hidrografica Rio Bajo Cesar-Cienaga de Zapatosa, Perijá, Catatumbo Bari	1613.84	311.2752191	6580	122	18	1.854103343	0.273556231
386	Colombia	Ensenada de Rionegro, los Bajos Aledanos, las Cienagas de Marimonda y el Salado	255.322	65.10895359	1004	0	0	0	0
387	Colombia	Acandi Playon Y Playona, de la Playona y la Loma de Caleta	102.595	28.47508201	401	0	0	0	0
388	Colombia	Cienaga de Betanci, Cuenca Hidrográfica Rio Medio y Bajo Sinú	133.927	0.791580229	525	0	0	0	0
389	Colombia	Cuenca Hidrográfica Rio San Jorge	263.45	2.497414833	1072	0	0	0	0
390	Colombia	Cuenca Hidrográfica Rio San Jorge, Del Complejo de Humedales de Ayapel	1452.871	141.2293908	5633	70	0	1.242677081	0
391	Colombia	Cienagas El Sapo y Hoyo Grande, Cuenca Hidrográfica Rio San Jorge	121.753	2.856679985	495	0	0	0	0
392	Colombia	Cienagas Corrales y El Ocho	128.387	25.07078965	522	0	0	0	0
393	Colombia	Lago Azul los Manat-es	311.037	143.075445	1193	194	12	16.26152557	1.005867561
394	Colombia	Montes de la Esperanza, Los Katios, Darién, Darien National Park, Darién, Los Katíos National Park, Darien	1310.747	1052.513114	5288	1778	1013	33.62329803	19.15658094
395	Colombia	Rio Leon	389.08	56.05723889	1580	0	0	0	0
396	Colombia	Mejue, Cuenca Hidrográfica del Río Pamplonita, Tama	110.979	0.608093803	451	0	0	0	0
397	Colombia	Santurban Arboledas, Mutiscua Pamplona, Cuenca Hidrográfica Rio Zulia, Sisavita, Paramo de Santurban, Santurban Salazar de las Palmas	737.725	14.4388872	2996	0	0	0	0
398	Colombia	Tama, Páramos de Tamá, Cobre y Judio, Distrito Páez del Estado Apure	478.967	31.08648881	1946	0	0	0	0
399	Colombia	Cuenca Hidrográfica Rio Medio y Bajo Sinú, Paramillo	6031.234	2046.642231	24494	694	16	2.833346942	0.06532212
400	Colombia	Alto de Ventanas	235.888	1.114130886	957	0	0	0	0
401	Colombia	Darién, Darien National Park, Darién	2175.957	2275.678959	8835	4652	1108	52.65421619	12.54102999
402	Colombia	Cienaga de Barbacoas, San Bartolo	320.651	119.059218	1300	0	0	0	0
403	Colombia	Cuenca Hidrográfica del Río Aurrá, Cuenca Hidrográfica Río Grande y Chico, Sistema de Paramos y Bosques Altoandinos del Noroccidente Medio Antioqueno	423.806	0.435641189	1718	0	0	0	0
404	Colombia	,,	161.135	49.2889388	653	0	0	0	0
405	Colombia	Corredor de las Alegrias, Colibri del Sol, Las Orquideas, Carauta, De Urrao, De Las Aves Colibri Del Sol, Alto del Insor	3019.184	553.8456537	12241	2	0	0.016338534	0
406	Colombia	NA	127.129	103.7513392	515	195	1	37.86407767	0.194174757
407	Colombia	Cuenca Hidrográfica Directos Río Cauca- Río Amagá- Quebrada Sinifaná- NSS, Cuenca Hidrográfica del Río Aurrá, Paramillo	895.202	0.758986826	3629	0	0	0	0
408	Colombia	Pauxi pauxi predio El Nogal, Pauxi Pauxi predio La Colina, Pauxi Pauxi El Guadual, Pauxi pauxi predio Dos Quebradas, Pauxi pauxi predio La Ceiba, Pauxi pauxi predio La Esperanza, Pauxi pauxi Buenos Aires, Pauxi pauxi predio Agua Linda, Pauxi pauxi predio	5476.621	109.4009008	22188	0	0	0	0
409	Colombia	El Silencio - La Laguna, Cuenca Hidrográfica Directos Río Cauca- Río Amagá- Quebrada Sinifaná- NSS, Cuenca Hidrográfica del Río Aurrá, Divisoria Valle de Aburra Rio Cauca	281.215	5.01539126770819e-06	1139	0	0	0	0
410	Colombia	El Horizonte, Bombay, Los Clavellinos, Cinaruco, El Guamito	3345.989	794.1097756	13560	0	633	0	4.668141593
411	Colombia	Santa Trinidad, Las Pinas, La Aurora	144.727	19.48408344	586	0	0	0	0
412	Colombia	El Cocuy, Cuenca Alta del Rio Satoca, Cuenca del Rio Tame	5216.459	794.2802858	21143	97	2664	0.458780684	12.59991487
413	Colombia	Camelias, Playas, Providencia, El Potrerito, Monasterio de Santa Maria de la Epifania de los Monjes Benedictinos, Tierra de Aguadulce, Agua Monte, La Tebaida, La Zafra, Taibara, Barakah, El Caimo, Cuenca Hidrográfica Rio Nare, Cuenca Hidrográfica de R�	539.213	4.799091291	2100	0	0	0	0
414	Colombia	San Miguel, Alto de San Miguel, La Telarana, Reserva Biologica El Silencio, Cuenca Hidrográfica del Río Negro, Rio Nare, Mano de Oso	189.167	0.001967668	766	0	0	0	0
415	Colombia	,,,	751.693	595.3192435	3044	1149	566	37.74638633	18.59395532
416	Colombia	La Campana, La Ventana, El Panuelo, Reserva de Biosfera El Tuparro	378.813	136.2359626	1533	1	485	0.065231572	31.63731246
417	Colombia	La Zambera, Cuchilla del Minero, Cuenca Hidrografica del Rìo Carare-Minero, Serrania de las Quinchas, Serrania de las Quinchas, Del Rio Minero y sus Zonas Aledanas, Aves de El Paujil	933.865	121.1508686	3781	0	0	0	0
418	Colombia	NA	932.956	265.9349025	3777	0	745	0	19.72464919
419	Colombia	Madremonte, El Valle, Altamira 1, Altamira 2, Guanenta Alto Rio Fonce, Paramos de Guantiva y la Rusia, Pan de Azucar el Consuelo	1493.247	18.85786774	6047	0	110	0	1.819083843
420	Colombia	Cuchillas de el Tigre, el Calon y la Osa, Bosques, Marmoles y Pantagoras, Cuenca Hidrográfica de Río Samaná Norte, Cuenca Hidrográfica Río Cocorná y Directos al Magdalena Medio	468.21	0.044945161	1895	0	0	0	0
421	Colombia	,,,,	109.459	100.6402285	443	191	0	43.11512415	0
422	Colombia	Pisba, Cuenca del Rio Cravo Sur	394.805	54.75192168	1598	0	629	0	39.36170213
423	Colombia	Reserva de Biosfera El Tuparro	826.631	202.9937175	3345	0	252	0	7.533632287
424	Colombia	Unidad Biogeografica de Siscunci Oceta	496.564	12.74509707	2009	0	794	0	39.52215032
425	Colombia	Cerros de San Nicolas, Canones de los rios Melcocho y Santo Domingo, Sistema Viaho Guayabal, Conjunto De Reservas Naturales De Sumicol S.A. (Lusitania), Distrito Regional de Manejo Integrado Paramo de Vida Maitama - Sonson, Cuenca Hidrográfica de Río S	724.976	0.087423139	2934	0	0	0	0
426	Colombia	Reserva de Biosfera El Tuparro	159.256	45.89440546	645	0	214	0	33.17829457
427	Colombia	Laguna la Primavera	171.087	72.29784753	692	9	415	1.300578035	59.97109827
428	Colombia	Complejo Lagunar Fuquene, Cucunuba y Palacio, Plan de Ordenacion de la Cuenta Hidrografica del Rio Alto Suarez	174.563	0.011986429	706	0	0	0	0
429	Colombia	El Lagunazo en Santa Clara, San Cristobal, Miravalles, Padrote 2, Padrote, El Peligro, Macarena, Flor Amarillo, Valledupar, La Gloria, Arizona, San Andres, La Regadera, San Cristobal, La Campechana, Miralindo, Algarrobo Del Lagunazo, Betania Del Lagunazo	131.06	34.24392805	530	0	27	0	5.094339623
430	Colombia	Reserva Forestal Protectora Productora Cuenca Alta del Río Bogotá, Nacimiento del Rio Bogota, Paramo de Cristales, Castillejo o Gauchaneque	129.107	0.017744309	522	0	0	0	0
431	Colombia	N?cleo de Reservas Akae- Santa Rosita,,N?cleo De Reservas Akae - Akae,N?cleo De Reservas Akae - Mata Tigre,N?cleo De Reservas Akae - Tucunare,N?cleo De Reservas Akae - La Holanda,N?cleo De Reservas Akae - Mataguarito,N?cleo de Reservas Akae	387.32	176.6544726	1566	0	1382	0	88.25031928
432	Colombia	Montana, Mata de Palma, El Boral, Altamira, Cano Viejo, La Bohemia, La Bramadora, La Travesada, Matabrava	259.951	15.21382627	1051	0	0	0	0
433	Colombia	Reserva Orquideas de la Sociedad Colombiana de Orquideologia, Cuenca Alta del Rio Atrato, Buena Vista, Cuenca Hidrográfica Del Río San Juan, Santa Emilia, Agualinda, Arrayanal, Cristalina la Mesa, Cuchilla Del San Juan, Cuchilla Jardin Tamesis, Cuchil	2349.18	162.8456001	9504	0	12	0	0.126262626
434	Colombia	Cortadera, Paramo Mamapacha y Bijagual, San Antonio, El Porvenir, Lago de Sochagota	498.209	2.346415417	2015	0	0	0	0
435	Colombia	El Tuparro, Reserva de Biosfera El Tuparro, Sipapo	5557.299	3567.761094	22471	1088	21599	4.841796093	96.11944284
436	Colombia	NA	120.743	22.01643731	488	0	0	0	0
437	Colombia	Tatama, Verdum, Rionegro, Planes de San Rafael	437.091	16.76974853	1767	0	31	0	1.754385965
438	Colombia	Nukuma, Hacienda La Laja, El Recuerdo, Naturaleza Real, Plan de Ordenacion de la Cuenta Hidrografica del Rio Alto Suarez, Reserva Forestal Protectora Productora Cuenca Alta del Río Bogotá, Cuenca Hidrografica del Rìo Carare-Minero, Nacimiento Quebrada	676.747	0.459749692	2732	0	2	0	0.073206442
439	Colombia	El Tinije	137.074	6.299291771	554	0	0	0	0
440	Colombia	Cuchillas Negra y Guanaque	194.74	1.781563524	787	0	0	0	0
441	Colombia	,	342.48	271.83325	1384	50	0	3.612716763	0
442	Colombia	,	1264.882	579.2779134	5112	2	3542	0.039123631	69.28794992
443	Colombia	,,,	376.731	171.1276565	1522	0	1205	0	79.17214192
444	Colombia	El Manantial, El Recreo, Bellavista, Montevideo, Altomira, La Cascada, El Laguito, La Bretana, La Esperanza, La India, EL Tesoro, El Vergel, El Arrayan, La Vuelta, La Ilusion, El Retiro, Altamira, La Cabana, Serrania de Los Paraguas, La Parcela 9, La Par	399.247	6.948465464	1613	0	11	0	0.681959082
445	Colombia	La Rivera, El Camino del Tesoro, El Paraiso, Quebradanegra La Carmencita, Cuenca hidrográfica del río Coello, Cuenca Hidrográfica del Río Chinchiná, Cuenca Hidrográfica del Río La Vieja, Los Nevados, Otun Quimbaya, El Humedal y la Santisima Trinid	1342.179	6.994827022	5423	0	163	0	3.005716393
446	Colombia	Carimagua	150.524	29.6324206	608	0	0	0	0
447	Colombia	Mata de la Urama	200.545	23.22308731	810	0	0	0	0
448	Colombia	Rut Nativos	103.49	3.41651783989735e-06	418	0	0	0	0
449	Colombia	Aves del Tequendama, Travesias, Poza Mansa De Pedro Palo, La Finca De Pedro Palo, Kilimanjaro De Pedro Palo, Hostal De Pedro Palo, Tenasuca De Pedro Palo, La Granja De Pedro Palo, Altos De Pedro Palo, La Cabana de Pedro Palo, Reserva Forestal Protectora	164.118	0.000740224	663	0	0	0	0
450	Colombia	La Serran?a de Chiribiquete,La Paya,La Paya,Nukak,Yaigoj? Apaporis,Nukak,La Paya,La Paya,La Serran?a de Chiribiquete,La Paya,La Paya,Puinawai,Puinawai,La Paya,La Paya,La Serran?a de Chiribiquete,La Serran?a de Chiribiquete,R?o Pur?,Cahuinar	2155.943	948.0160854	8710	0	6558	0	75.29276693
451	Colombia	Vista Hermosa de Monquentiva, El Paramo, Bosque de Niebla, El Chochal de Siecha, Reserva Forestal Protectora Productora Cuenca Alta del Río Bogotá, Chingaza, Rio Rucio, La Bolsa, Rios Chorrera y Concepcion, Rios Blanco y Negro, Paramo Grande, Tolima, H	1207.242	43.61906573	4877	0	82	0	1.681361493
452	Colombia	,,	245.135	68.82341151	990	7	0	0.707070707	0
453	Colombia	,	250.33	105.0023569	1011	0	719	0	71.11770524
454	Colombia	,	115.655	72.07479703	467	136	1	29.12205567	0.214132762
455	Colombia	Encanto de los manglares del Bajo Baudo, Golfo de Tribuga Cabo Corrientes, Unidad Ambiental Costera Complejo Malaga Buenaventura, Utria	8444.258	5197.237115	33972	5667	637	16.68138467	1.87507359
456	Colombia	NA	376.493	54.12383708	1520	0	0	0	0
457	Colombia	,	600.736	133.765203	2425	0	4	0	0.164948454
458	Colombia	Unidad Ambiental Costera Complejo Malaga Buenaventura, Uramba Bahia Malaga, La Sierpe, En el Territorio Colectivo del Consejo Comunitario de la Comunidad Negra de la Plata	297.173	143.2541647	1194	1	0	0.083752094	0
459	Colombia	NA	203.695	223.1095334	822	558	0	67.88321168	0
460	Colombia	La Cascada, La Esmeralda, Las 3R5s, Rio Bravo, San Alfonso, Paramo del Duende, Enclave Subxerofitico de Atuncela, La Vega, San Rafael, Tierrablanca No 4, Tierrablanca No 2, El Tesoro, El Progreso, Rio Dagua, Canon de Rio Grande	627.325	66.13001922	2532	0	0	0	0
461	Colombia	Bosque de Galilea	266.632	16.23271043	1076	0	0	0	0
462	Colombia	Bosque de Los Guayupes, Reserva Forestal Protectora Productora Cuenca Alta del Río Bogotá, Área de Manejo Especial La Macarena, Sumapaz	2288.569	234.2647933	9237	18	2722	0.194868464	29.46844213
463	Colombia	El Fuerte, Rosas de la Tarde, El Tenjo, Los Cauchos, Las Brisas, El Pailon, La Mina, El Placer, Mata de Guadua, Verde Esperanza, La Esmeralda, El Manantial, El Mirador, La Esperanza, La Palma, Penalisa, Chili Bosque Alto Andino Pijao, Paramos Las Domingu	2297.92	585.9232358	9273	309	2887	3.332254934	31.13339804
464	Colombia	Paramo de las Oseras, Área de Manejo Especial La Macarena, Sumapaz	333.351	20.61990798	1345	0	674	0	50.11152416
465	Colombia	Serran?a de Manacac?as	679.434	137.4903273	2741	0	96	0	3.502371397
466	Colombia	La Tatacoa	352.816	22.68354764	1423	0	204	0	14.33591005
467	Colombia	Pance, El Chilcal, Los Volcanes, La Magdalena, Himalaya, El Porvenir, La Elvira, Unidad Ambiental Costera Complejo Malaga Buenaventura, Farallones de Cali, De la Cuenca Hidrografica de los Rios Escalarete y San Cipriano, Cuenca Alta del Rio Cali, El Cer	2865.019	694.4231411	11556	60	302	0.5192108	2.613361025
468	Colombia	NA	101.183	35.17567291	408	0	0	0	0
469	Colombia	,,,K??k??iEuj? , Calle Santa Rosa Timbiqui Cauca,K??k??iEuj? , Calle Santa Rosa Timbiqui Cauca,,,K??k??iEuj? , Calle Santa Rosa Timbiqui Cauca,K??k??iEuj? , Calle Santa Rosa Timbiqui Cauca,K??k??iEuj? , C	509.104	320.6769671	2052	128	0	6.237816764	0
470	Colombia	Viflor, Nevado del Huila, Cerro Banderas Ojo Blanco	1852.59	626.5884429	7470	967	1357	12.94511379	18.16599732
471	Colombia	,,	252.287	39.44838965	1017	0	340	0	33.43166175
472	Colombia	Área de Manejo Especial La Macarena ? en jurisdicción de la CDA, Área de Manejo Especial La Macarena	101.462	46.44509342	409	0	0	0	0
473	Colombia	Munchique	456.183	446.2756042	1839	721	260	39.20609027	14.13811854
474	Colombia	Distrito de Conservación de Suelos y Aguas del Caquetá	106.185	19.22514143	428	0	0	0	0
475	Colombia	Serrania La Lindosa - Angosturas II, Área de Manejo Especial La Macarena ? en jurisdicción de la CDA, Área de Manejo Especial La Macarena, Cuenca Hidrográfica del Río Las Ceibas, Sierra de la Macarena, Cordillera de los Picachos, Tinigua, Cuenca del	11768.093	11625.03224	47440	19506	9950	41.11720067	20.97386172
476	Colombia	Miraflores Picachos, Cerro Paramo de Miraflores Rigoberto Urriago	1380.3	130.1735459	5563	0	0	0	0
477	Colombia	NA	220.931	206.886811	890	313	0	35.16853933	0
478	Colombia	Cuenca Hidrográfica Río Juanambú, Cuenca Hidrográfica Rio Guáitara	199.828	1.972332638	805	0	0	0	0
479	Colombia	,,,,	307.573	86.19528824	1239	0	0	0	0
480	Colombia	,	107.002	55.33151719	431	74	0	17.16937355	0
481	Colombia	Cuenca Alta del Rio Nembi	1007.909	288.8105586	4060	0	0	0	0
482	Colombia	El Paraiso del Turpial, El Comino 2, El Palmerito, Bolivia, El Refugio, El Canto, El Regalito, Serrania de Penas Blancas, El Palmar, Miranda, Aranzazu, Desenganito, Campo Bello, Villa Chica, El Dorado, Parcela No. 3 de La Parcelacion Campo Bello, El Jar	4440.194	762.2057579	17889	11	391	0.061490301	2.18570071
483	Colombia	El Aleton, Cuenca Hidrográfica del Río San Jorge, Cuenca Hidrográfica Río Juanambú, Cuenca Alta del Rio Mocoa, Complejo Volcanico Dona Juana Cascabel	2203.519	436.023213	8876	51	213	0.574583146	2.399729608
484	Colombia	Biotopo Selva Humeda, La Planada	1528.637	320.4494683	6158	0	0	0	0
485	Colombia	San Gabriel, Miraflorez, Miraflores, El Laurel, Las Margaritas, La Macarena, Paramo de las Ovejas-Tauso, Cuenca Hidrográfica Río Juanambú, Cuenca Hidrográfica Rio Guáitara, Isla de la Corota, Laguna La Cocha Cerro Patascoy, Plantas Medicinales Orito	1030.165	178.501294	4073	0	802	0	19.69064572
486	Colombia	NA	644.607	794.2909211	2596	2197	258	84.63020031	9.938366718
487	Colombia	Sitio Ramsar Complejo de Humedales de la Estrella Fluvial Inirida, Batatuaba, Chiribiquete National Park ? ?The Maloca of the Jaguar?, Kumuá basera, Área de Manejo Especial La Macarena ? en jurisdicción de la CDA, Área de Manejo Especial La Macarena,	321233.094	448461.8869	1294352	869639	532028	67.18721028	41.10381102
488	Colombia	Sitio Ramsar Complejo de Humedales Lagos de Tarapoto, Amacayacu	7009.072	10544.36619	28262	25935	17019	91.76632935	60.21866818
489	Colombia	,,,	267.315	169.2957304	1079	385	39	35.68118628	3.614457831
490	Costa Rica	La Amistad, Savegre, Hitoy Cerere, Chirripo, Internacional La Amistad, Rio Macho, Los Santos, La Amistad, Talamanca Range-La Amistad Reserves / La Amistad National Park, Las Tablas, Cordillera Volcánica Central, Barbilla, Cuenca del Rio Tuis, Rio Navarr	7050.6	1675.606963	28797	71	0	0.24655346	0
491	Costa Rica	La Amistad	328.525	8.743611415	1339	0	0	0	0
492	Costa Rica	El Rodeo, Cerro de Escazu, Cordillera Volcánica Central, Quitirrisi	100.833	8.76773564232984e-12	412	0	0	0	0
493	Costa Rica	Carate, Osa, Quillotro, Saimiri, Corcovado, Golfo Dulce, Golfito, Piedras Blancas, Terraba-Sierpe, Terraba-Sierpe, Punta Rio Claro, Lapa Rios Reserve	1307.337	607.759825	5242	591	260	11.27432278	4.959938955
494	Costa Rica	RESERVA INDIGENA GUAYMI DE CONTEBURICA	116.538	35.28223946	468	0	0	0	0
495	Costa Rica	Tortuguero, Barra del Colorado, Tortuguero, Fortaleza La Inmaculada Concepción de María, Nacional Cariari, Maquenque, Humedal Caribe Noreste, Corredor Fronterizo, Río San Juan, Refugio de Vida Silvestre Río San Juan, Reserva de Biosfera Río San Juan	2144.119	1417.021999	7808	1977	904	25.32018443	11.57786885
496	Costa Rica	Cano Negro, Caño Negro, Agua y Paz	101.497	10.84694865	416	0	0	0	0
497	Costa Rica	Tenorio, Volcan Tenorio, Cuenca Embalse Arenal, Agua y Paz	185.812	44.94090274	761	0	0	0	0
498	Costa Rica	Miravalles-Jorge Manuel Dengo, Miravalles, Agua y Paz	115.703	8.164263446	474	0	0	0	0
499	Costa Rica	Rincon de la Vieja, Area de Conservación Guanacaste	155.458	62.36337638	637	0	0	0	0
500	Costa Rica	Bahia Santa Elena, Santa Rosa, Guanacaste, Area de Conservación Guanacaste, Manglar de Potrero Grande, Laguna Respringue	737.472	1285.864656	2949	2186	2221	74.12682265	75.31366565
501	Costa Rica	Hacienda El Viejo, Palo Verde, Lomas de Barbudal, Palo Verde, Cipanci, Riberino Zapandi	243.838	340.1508035	993	688	902	69.28499496	90.83585096
502	Costa Rica	La Selva, Braulio Carrillo, Volcan Irazu, Cordillera Volcanica Central, Cordillera Volcánica Central, Acuiferos Guacimo y Pococi, Volcan Turrialba	1179.212	113.2687581	4822	0	0	0	0
503	Costa Rica	Volcan Poas, Grecia, Cordillera Volcánica Central, El Chayote, Juan Castro Blanco, Rio Toro, Agua y Paz	279.434	1.423918386	1143	0	0	0	0
504	Costa Rica	Curi cancha, Monteverde Cloud Forest Preserve, Zona de Emergencia Volcan Arenal, Cordillera Volcánica Central, Arenal Monteverde, Arenal, Alberto Manuel Brenes, Cuenca Embalse Arenal, Agua y Paz	484.155	51.56155217	1979	0	0	0	0
505	Costa Rica	Peninsula de Nicoya	117.008	7.674666925	478	0	0	0	0
506	Ecuador	Marcos Perez de Castilla, Yacuambi	540.626	391.871347	2181	628	686	28.79413113	31.45346171
507	Ecuador	Manglares de Corponariño, Manglares Cayapas Mataje	318.238	119.2825021	1180	209	3	17.71186441	0.254237288
508	Ecuador	Complejo de Humedales Cuyabeno Lagartococha Yasuní, Pueblo Originario Kichwa de Sarayaku, Iña Wampisti Nunke, Ichubamba Yasepan, Candelaria, Yasuní, Sangay, Cuyabeno, La Paya, Sangay National Park, Limoncocha, Güeppi-Sekime, Airo Pai	61319.483	108188.0564	247073	213644	198229	86.46999065	80.23094389
509	Ecuador	Podocarpus, Cerro Plateado	2210.413	2048.6951	8936	3230	2362	36.14592659	26.43240824
510	Ecuador	Shuar	103.056	2.723783757	416	0	0	0	0
511	Ecuador	Shuar	159.82	43.58839794	645	38	25	5.891472868	3.875968992
512	Ecuador	Shuar	149.92	24.88966734	605	31	15	5.123966942	2.479338843
513	Ecuador	Territorio del Pueblo Shuar Arutam, Iña Wampisti Nunke, Ichigkat Muja - Cordillera del Cóndor, El Quimi, El Cóndor	2301.547	1065.979388	9308	840	46	9.024495058	0.494198539
514	Ecuador	Territorio del Pueblo Shuar Arutam, Iña Wampisti Nunke, Santiago - Comaina, Ichigkat Muja - Cordillera del Cóndor	181.415	198.8087698	733	391	334	53.34242838	45.56616644
515	Ecuador	Territorio del Pueblo Shuar Arutam, Siete Iglesias	574.346	44.28587851	2316	7	193	0.30224525	8.333333333
516	Ecuador	Rio Negro Sopladora	308.073	48.85698409	1242	0	200	0	16.10305958
517	Ecuador	Territorio del Pueblo Shuar Arutam	320.453	637.9758182	1292	1054	916	81.57894737	70.89783282
518	Ecuador	Shuar	274.372	608.7979851	1106	1003	945	90.68716094	85.44303797
519	Ecuador	Limoncocha, Reserva Biológica Limoncocha	382.415	92.06304584	1536	104	8	6.770833333	0.520833333
520	Ecuador	Shuar,Kichwa	121.379	41.52459143	490	54	10	11.02040816	2.040816327
521	Ecuador	El Zarza	102.587	46.66563546	414	0	0	0	0
522	Ecuador	Cofán Bermejo	711.557	1048.114159	2874	2167	1728	75.40013918	60.12526096
523	Ecuador	Shuar,Kichwa	397.074	306.7855541	1599	659	352	41.21325829	22.0137586
524	Ecuador	Yacuambi, Tiwi Nunka	334.507	134.5323258	1350	0	0	0	0
525	Ecuador	Antisana, APH Ponce Paluguillo, Pimampiro, Zuñag, Cayambe Coca, Sumaco Napo-Galeras, Llanganates, Colonso Chalupas	13402.31	7613.107981	53970	10815	13891	20.03891051	25.73837317
526	Ecuador	Kichwa	147.974	62.24492725	596	50	0	8.389261745	0
527	Ecuador	Manglares Estuario del Río Muisne, Mache Chindul	1208.57	248.0784105	4867	0	0	0	0
528	Ecuador	Los Ilinizas	339.197	28.84085762	1366	0	112	0	8.199121523
529	Ecuador	Los Ilinizas	260.952	0.951471545	1051	0	0	0	0
530	Ecuador	Los Ilinizas	733.256	7.248955504	2953	0	0	0	0
531	Ecuador	La Bonita, Cordillera Oriental de Carchi, Pimampiro	529.909	845.6462481	2134	1573	1351	73.71134021	63.30834114
532	Ecuador	Cotacachi Cayapas	2604.805	1219.134602	10490	278	505	2.650142993	4.814108675
533	Ecuador	Yacuri	430.281	54.09494243	1740	0	966	0	55.51724138
534	Ecuador	Arenillas	132.613	4.528220633	533	0	0	0	0
535	French Guiana	La Trinité, Parque Nacional Montanhas Do Tumucumaque, Guyane (Parc Amazonien), Guyane (Parc Amazonien) [Aire D'Adhésion], Floresta Estadual Do Amapá	34099.084	35883.70132	137692	68426	11909	49.69497139	8.649013741
536	French Guiana	Marais De Kaw, Marais De Kaw-Roura, Guyane, Trésor, Rive Droite Du Mahury, Montagne De Kaw - Reserve Tresor, Montagne De Kaw	1040.862	1514.958482	3396	3260	2204	95.99528857	64.89988221
537	French Guiana	Nouragues, Guyane	1061.461	1195.342005	4285	2672	469	62.35705951	10.94515753
538	French Guiana	Basse-Mana, L'Amana, Guyane, Kanawa	176.492	235.2044074	706	529	233	74.92917847	33.00283286
539	French Guiana	Basse-Mana, Sables Blancs De Mana, L'Amana, Guyane, Pointe Isere ? Savane Sarcelle	125.562	96.66912639	392	166	145	42.34693878	36.98979592
540	French Guiana	Crique Et Pripri Yiyi, Guyane	373.367	576.8979403	1510	1506	908	99.73509934	60.13245033
541	French Guiana	Lucifer Dekou Dekou	278.968	286.9770867	1127	467	0	41.43744454	0
542	French Guiana	Lucifer Dekou Dekou	363.997	422.5463329	1471	1204	129	81.84908226	8.769544528
543	French Guiana	Kourou	125.186	158.8358101	506	432	106	85.37549407	20.9486166
544	French Guiana	Guyane	338.865	393.033085	1369	933	93	68.15193572	6.793279766
545	Guatemala	El Vivero, Sacul-Ha, Buenos Aires I, Buenos Aires II, Plancha de Piedra, SacPetén, Txinivakán, El Manantial, Finca El Cibal, Katherine, Finca La Esperanza, Santuario Botánico, Tikal, Tikal National Park, Columbia River, Cerro Cahuí, Rio Bravo Conserv	22339.534	21349.97684	93757	44505	20410	47.46845569	21.76904124
546	Guatemala	Reserva Ecológica Manabique-Santa Isabel, Cuyamel, Punta de Manabique, Punta de Manabique	486.433	635.0807014	1963	1174	983	59.80641875	50.07641365
547	Guatemala	Bahía de Santo Tomás, Cerro San Gil, Chocón Machacas, Temash-Sarstoon, Candilejas, Cástulo, Las Cuevas, Matriz Chocón, Quebrada Azul, Quebrada Seca, Reserva Santuario de las Aves, Río Azul, Río Bonito, Río Dulce, Zavala, El Higuerito, Río Sarstu	1103.117	982.0556559	4450	2037	1252	45.7752809	28.13483146
548	Guatemala	Trifinio-Fraternidad, Montecristo Trifinio, Trifinio	220.025	1.277266791	916	0	0	0	0
549	Guatemala	El Mangal, El Rosario, Aguateca, Dos Pilas, San Román, El Pucté, Petexbatún, Ceibal	1852.164	267.948966	7780	56	0	0.719794344	0
550	Guatemala	Los Lagartos, Machaquilá, San Román, Xutilhá	1028.139	206.2081906	4308	0	0	0	0
551	Guatemala	Laguna Lachuá	143.211	9.068755988	595	0	67	0	11.2605042
552	Guatemala	Ixil Visis-Cabá	342.864	93.7750484	1432	160	345	11.17318436	24.09217877
553	Guatemala	Sierra Caral, Reserva para la Conservación de Anfibios de Sierra Caral	190.469	8.297983468	795	0	0	0	0
554	Guatemala	Finca Setal, Bocas del Polochic, Refugio de Vida Silvestre Bocas del Polochic	232.435	237.3345553	747	345	289	46.18473896	38.68808568
555	Guatemala	Karnac, Tres Marías, Sierra de las Minas, Chabiland Cerro, Chabiland Esquina, Chajmaik, Concepción, El Bosque, El Pujol fraccion C, El Pujol Fracción B, Finca Pujol fraccion E, La Joya, La Palmilla, Las Nubes, Los Hornos, Lote "9", Lote 10, Lote 11, L	2405.456	95.88636427	10028	0	420	0	4.188272836
556	Guatemala	La Igualdad, Volcán Tajumulco	116.185	1.65519709211941e-09	484	0	0	0	0
557	Guatemala	Volcán Santa María, Volcán Santiaguito, Volcán Siete Orejas, Concepcion Chiquirichapa, Finca Comunitaria Loma Linda, Quetzaltenango - Saqbé	107.187	9.9031893796564e-14	446	0	0	0	0
558	Guatemala	Altamira, Volcán Santo Tomás, Finca Asturias, Las Nubes, Zunil, Volcán Zunil	117.068	3.05101301388818e-07	487	0	0	0	0
559	Guatemala	Cerro Chuiraxamoló, Cerro Panan, Cerro Papa'a, Estación Científica Refugio del Quetzal - Volcán Atitlán, Monte de Oro y anexos, El Porvenir, Parque Ecológico Corazón del Bosque (Parque Ecológico "UK'UX K'ACHELAJ"), Parque Regional municipal El	1312.95	1.89671746743334e-05	5044	0	0	0	0
560	Guatemala	Astillero Municipal Ox'ijuy'u, Astillero Municipal Volcán de Acatenango, El Zapote, Finca San José Prem, Joya Grande, Finca La Travesía, Monserrate, San Sebastian, Santa Catalina y Anexo Joya Carbonera, Volcán Fuego, Volcán Acatenango	127.54	7.71605685161852e-11	530	0	0	0	0
561	Guyana	Hobodia,Kamwatta,Yarakita,Hotoquai,Arukamai,Kamwatta Extension	311.006	827.7819476	1266	1266	1258	100	99.36808847
562	Guyana	Little Kaniballi,Warapoka Extension,Warapoka	290.186	763.0124839	1179	1179	1179	100	100
563	Guyana	Eclipse Falls	169.637	211.0910167	689	497	209	72.13352685	30.33381713
564	Guyana	Koriabo,Chinese Landing,Waikrebi	561.717	1035.88302	2281	2269	1960	99.47391495	85.9272249
565	Guyana	Imataca	1036.816	1477.895054	4210	4061	1868	96.4608076	44.37054632
566	Guyana	Shell Beach Protected Area, Shell Beach Protected Area	3176.887	6323.504236	12889	11064	8556	85.8406393	66.38218636
567	Guyana	Bethany	120.061	218.6123162	487	483	363	99.17864476	74.53798768
568	Guyana	Santa Aratak	173.204	212.1852169	702	588	73	83.76068376	10.3988604
569	Guyana	Isseneru	670.711	940.6335397	2718	2462	1111	90.58130979	40.87564386
570	Guyana	Rivers View/Falmouth	171.661	190.2021305	695	480	208	69.0647482	29.92805755
571	Guyana	St. Cuthberth's	637.155	801.9975777	2581	1503	712	58.23324293	27.5862069
572	Guyana	Moraikobai / St. Francis	358.631	411.7791763	1452	820	245	56.4738292	16.87327824
573	Guyana	Kamarang Keng,Waramadong	1215.188	905.0015472	4919	599	29	12.1772718	0.589550722
574	Guyana	Wiruni Block 0222	247.833	357.8223373	1003	978	526	97.50747757	52.44267198
575	Guyana	Imataca, Cerro Venamo	1128.449	1097.292536	4570	1685	1182	36.87089716	25.8643326
576	Guyana	Muritaro,Malali	512.296	644.2332998	2073	1625	422	78.38880849	20.35697057
577	Guyana	Kaburi	107.278	118.7583352	434	337	0	77.64976959	0
578	Guyana	Wikki/Calcuni	170.09	317.2929441	688	688	630	100	91.56976744
579	Guyana	Parque Nacional Do Monte Roraima, Raposa Serra do Sol	1590.117	1187.098126	6436	408	187	6.339341206	2.905531386
580	Guyana	Kaieteur National Park, Raposa Serra do Sol	3360.081	3116.556326	13583	5303	3403	39.04144887	25.05337554
581	Guyana	Manoa/Pium, Raposa Serra do Sol, Kanuku Mountains Protected Area, Iwokrama International Centre	18122.188	21102.89071	73132	41537	31258	56.79729804	42.74189137
582	Guyana	Sawariwau,Sawariwau,Sawariwau,Sawariwau Extension,Sawariwau Extension	1776.777	1178.778841	7163	19	7139	0.265251989	99.66494486
583	Guyana	Jacamim	1562.798	970.4716948	6298	37	3617	0.587488091	57.43093045
584	Guyana	WaiWai, Kanashen Amerindian Protected Area, Estação Ecológica Do Grão Pará	6366.384	4147.426029	25656	2203	53	8.586685376	0.206579358
585	Honduras	Blanca Jeannette Kawas (Punta Sal)	487.664	107.5114731	1935	0	0	0	0
586	Honduras	Trifinio-Fraternidad, Montecristo Trifinio, Trifinio	101.152	1.421290377	421	0	0	0	0
587	Honduras	Trifinio Fraternidad, Trifinio-Fraternidad, El Pital, El Pital, Güisayote	305.494	0.089346184	1266	0	0	0	0
588	Honduras	Trifinio Fraternidad, Cerro Azul	118.919	0.923265394	497	0	0	0	0
589	Honduras	Volcán Pacayita	101.83	0.217269023	423	0	0	0	0
590	Honduras	Opalaca	258.005	19.21713547	1072	0	55	0	5.130597015
591	Honduras	Guajiquiro, El Jilguero	554.638	3.895935149	2301	0	83	0	3.607127336
592	Honduras	Montecillos	204.35	0.015534233	849	0	0	0	0
593	Honduras	Mixcure	127.305	2.733138395	529	0	1	0	0.189035917
594	Honduras	Bahía de Chismuyo, San Lorenzo, Manglar Golfo de Fonseca, Archipiélago del Golfo de Fonseca	211.558	24.64928996	817	0	14	0	1.713586291
595	Honduras	Congolón, Piedra Parada y Coyocutena	110.343	0.000809204	458	0	0	0	0
596	Honduras	Cacique Lempira, Sen?or de las Montan?as, Cruz de los Ocotes, Celaque	263.916	1.853859268	1097	0	0	0	0
597	Honduras	San Pedro Sula, Cofradía y Naco (Merendón), Omoa, Cusuco	680.843	63.22626279	2843	0	0	0	0
598	Honduras	Río Plátano, Río Plátano Biosphere Reserve, Bosawas, Laguna de Karataska, Sierra de Río Tinto, Patuca, Río Plátano, Pech Montaña El Carbón, Tawahka Asagni, Rus Rus, Reserva de Biosfera Bosawas, Laguna de Bacalar, Warunta, Mocorón	19333.221	22091.09392	78586	41537	34525	52.85547044	43.93276156
599	Honduras	La Tigra	242.607	0.105242225	1007	0	0	0	0
600	Honduras	Lago de Yojoa, Azul Meámbar, El Cajón, Santa Bárbara	1225.685	15.39872154	4805	0	17	0	0.353798127
601	Honduras	Delta Estero Real, San Bernardo, La Berberia, Delta del Estero Real y Llanos de Apacunca	142.315	86.17890491	581	172	26	29.60413081	4.475043029
602	Honduras	Cayos Miskitos y Franja Costera Inmediata, Río Kruta, Cayos Miskitos y Franja Costera Inmediata	586.552	1079.093125	2434	2092	1656	85.94905505	68.03615448
603	Honduras	Agalta, Cuevas de Talgua	738.706	197.5588227	3077	0	1246	0	40.49398765
604	Honduras	Montaña de Comayagua	296.687	2.055909779	1233	0	0	0	0
605	Honduras	Pico Bonito, Texiguat, Colibrí Esmeralda Hondureño, Nombre de Dios	1830.088	690.6546939	7650	666	216	8.705882353	2.823529412
606	Honduras	Montaña de Yoro	153.167	56.12271352	638	0	0	0	0
607	Honduras	Pico Píjol	114.892	1.507267251	479	0	0	0	0
608	Honduras	Montaña Verde	124.811	17.76298268	519	0	104	0	20.03853565
609	Honduras	La Muralla	269.931	202.8193638	1125	353	488	31.37777778	43.37777778
610	Honduras	Punta Izopo, Parque Nacional Jeanette Kawas	136.185	1.778910294	573	0	0	0	0
611	Honduras	Danlí (Apagüiz)	158.911	0.001831849	659	0	0	0	0
612	Honduras	Montaña de Botaderos Carlos Escaleras Mejía	966.896	377.5987334	4036	17	2746	0.421209118	68.03766105
613	Honduras	Montaña La Botija	191.391	10.52332933	791	0	213	0	26.92793932
614	Honduras	Montaña de Mico Quemado y Las Guanchías	290.753	0.019909483	1213	0	0	0	0
615	Mexico	Reserva Natural Zafiro, Chamela-Cuixmala, Playa Cuitzmala, Playa Teopa, Reserva de la Biosfera Chamela-Cuixmala, Chamela-Cuixmala	131.527	45.91451627	551	0	437	0	79.31034483
616	Mexico	Meseta de Cacaxtla	508.711	107.4614565	2198	0	1327	0	60.37306642
617	Mexico	Sierra de Álamos-Río Cuchujaqui, Ecosistema Arroyo verde APFF Sierra de Álamos Río Cuchujaqui, Sierra de Álamos-Río Cuchujaqui	928.527	267.1273401	4219	0	2851	0	67.5752548
618	Mexico	Los Tuxtlas, Manglares y humedales de la Laguna de Sontecomapan, Los Tuxtlas	1562.265	19.14489367	6620	0	0	0	0
619	Mexico	C.A.D.N.R. 043 Estado de Nayarit	907.053	66.3448682	3911	0	345	0	8.821273332
620	Mexico	Sierra del Lacandón, Cañón del Usumacinta, Cascadas de Reforma	820.826	72.88678363	3478	0	0	0	0
621	Mexico	N.C.P.E Centauro del Norte, N.C.P.E Dos Lagunas, Ejido Puebla de Morelia, Ejido Kilómetro 120, Ejido Ley de Fomento Agropecuario, N.C.P.E Valentín Gómez Farías, Ejido Nuevo Becal, Ejido El Chichonal, Ejido La Nueva Vida, Ejido Xpujil, El Porvenir, El	14095.001	37175.12143	59844	59484	58532	99.39843593	97.80763318
622	Mexico	Región de Calakmul, Bala'an K'aax, Bala'an K'aax	1423.481	3659.467981	6067	6067	6062	100	99.91758695
623	Mexico	Sierra de Manantlán, Sierra de Manantlán	1397.766	386.9057789	5964	0	4609	0	77.28034876
624	Mexico	Bavispe	308.137	5.410911463	1438	0	0	0	0
625	Mexico	Bavispe, Ecosistema Ajos - Bavispe, zona de influencia Cuenca Río San Pedro	202.323	17.25856382	946	0	204	0	21.56448203
626	Mexico	Montes Azules, Montes Azules, Lacan-Tun, Bonampak	3911.666	3341.564918	16354	6871	4251	42.01418613	25.9936407
627	Mexico	Complejo Lagunar Bahía Guásimas - Estero Lobos, Islas del Golfo de California, Islas del Golfo de California, Islands and Protected Areas of the Gulf of California	1151.995	334.4132053	5013	70	2346	1.396369439	46.79832436
628	Mexico	Área Ribereña Ejido Bocoyna, Papigochic, Tutuaca	6603.404	463.7945584	30137	0	4824	0	16.00690182
629	Mexico	Campo Verde	1080.177	166.0962569	4998	0	4420	0	88.43537415
630	Mexico	Bavispe	973.965	142.9219894	4513	0	3854	0	85.39773986
631	Mexico	Bavispe	163.432	24.30444732	759	0	725	0	95.52042161
632	Mexico	Área de Conservación Los Ojos 1 Fracciones A y B, Área de Conservación Los Ojos 3 Fracciones E, F, G, H, I, Janos	5259.84	248.3239548	24555	0	2315	0	9.427815109
633	Mexico	Bavispe	341.292	40.40810136	1588	0	975	0	61.39798489
634	Mexico	Reserva Ecológica Kanan Balam, Estación de Biología de San José del Este, Pantanos de Centla, Reserva de la Biosfera Pantanos de Centla, Laguna de Términos, Área de Protección de Flora y Fauna Laguna de Términos, Pantanos de Centla	6913.205	10791.30522	27610	19459	15091	70.47808765	54.65773271
635	Mexico	Zicuirán-Infiernillo	2646.459	365.1345126	11103	0	4733	0	42.62811853
636	Mexico	Sistema Lagunar Alvarado	2665.06	226.6944909	10890	4	0	0.036730946	0
637	Mexico	Laguna Madre y Delta del Río Bravo, Laguna Madre, Laguna Madre y Delta del Río Bravo	3616.889	20.79969214	14108	0	26	0	0.1842926
638	Mexico	Reserva Ecológica Bahía Santa María III, Islas del Golfo de California, Islas del Golfo de California, Laguna Playa Colorada-Santa Marea La Reforma, Islands and Protected Areas of the Gulf of California, Reserva Ecológica Bahía Santa María I, Reser	334.735	115.9004449	1374	44	31	3.202328967	2.256186317
639	Mexico	Parque Lineal, Cerro El Potosí, Cumbres de Monterrey, Serranía de Zapalinamé, Cumbres de Monterrey, C.A.D.N.R. 026 Bajo Río San Juan	3755.063	432.5019861	16686	0	6905	0	41.38199688
640	Mexico	Sierra Cerro de la Silla	105.433	0.06688371	469	0	0	0	0
641	Mexico	Área de Conservación Ecológica Comunitaria Campo Verde	3577.183	228.6591765	15103	0	2696	0	17.85075813
642	Mexico	Tehuacán-Cuicatlán, Tehuacán - Zapotitlán, Tehuacán-Cuicatlán Valley: originary habitat of Mesoamerica, Cañón del Río Blanco, Tehuacán-Cuicatlán	5957.587	231.7622044	25217	0	2731	0	10.82999564
643	Mexico	Real de Guadalcázar	2570.938	91.70407044	11211	0	1222	0	10.90000892
644	Mexico	Ruta Huichola, C.A.D.N.R. 043 Estado de Nayarit	619.797	1.127571541	2700	0	0	0	0
645	Mexico	C.A.D.N.R. 043 Estado de Nayarit	3217.631	486.8338462	14088	0	8122	0	57.65190233
646	Mexico	Reserva de la Biosfera El Cielo, El Cielo	1384.562	552.1723311	6053	3	4000	0.049562201	66.08293408
647	Mexico	Sierra de Tamaulipas, Parras de la Fuente, Reserva Bio Ventura	3312.038	754.7973488	14504	0	4933	0	34.01130723
648	Mexico	Los Bordos, Finca El Corinto, La Pera, Selva El Ocote, Selva El Ocote	1088.413	76.25325905	4577	0	0	0	0
649	Mexico	Marismas Nacionales, Islands and Protected Areas of the Gulf of California, Laguna Huizache Caimanero, La Tovara, Marismas Nacionales Nayarit, La Papalota I, La Papalota II	3146.168	351.5070635	12348	191	719	1.5468092	5.822805313
650	Mexico	C.A.D.N.R. 043 Estado de Nayarit	2789.922	794.2214163	12136	1	10837	0.008239947	89.2963085
651	Mexico	Región denominada Cerro Blanco RB en La Michilía, La Michilía, La Michilía, C.A.D.N.R. 043 Estado de Nayarit	5325.568	395.6127671	23254	0	4520	0	19.43751613
652	Mexico	Sierra Gorda, Sierra Gorda de Guanajuato, Sierra Gorda, Presa Jalpan	6177.891	793.1722881	26661	0	8684	0	32.57192153
653	Mexico	MVZ Benigno Hernández Hidalgo, El Cordón del Retén	4363.845	1921.442432	18342	384	2020	2.093555774	11.01297568
654	Mexico	C.A.D.N.R. 043 Estado de Nayarit	288.668	89.37797516	1244	0	957	0	76.92926045
655	Mexico	Guiexoxa, Santa María Guienagati, Área de Uso Común del Núcleo Agrario El Barrio de La Soledad	789.481	58.68959314	3317	0	474	0	14.2900211
656	Mexico	C.A.D.N.R. 043 Estado de Nayarit	3220.864	1007.526353	13859	325	9873	2.34504654	71.23890613
657	Mexico	Reserva Privada Bosque Antiguo, A.C., C.A.D.N.R. 043 Estado de Nayarit	1958.543	323.0706809	8473	0	5394	0	63.66104095
658	Mexico	C.A.D.N.R. 043 Estado de Nayarit	598.04	16.62433372	2589	0	0	0	0
659	Mexico	El Cabildo Amatal, La Encrucijada, La Encrucijada, Reserva de la Biosfera La Encrucijada, La Encrucijada, Zona Sujeta a Conservación Ecológica Cabildo - Amatal	1272.654	380.554766	4748	639	135	13.45829823	2.843302443
660	Mexico	El Bosque, La Sepultura, El Paraíso del Jaguar, El Triunfo, El Triunfo, Pico El Loro-Paxtal, Z.P.F. en los terrenos que se encuentran en los mpios. de La Concordia, Ángel Albino Corzo, Villa Flores y Jiquipilas, La Sepultura, La Sepultura	4631.139	382.5762394	19376	0	2193	0	11.31812552
661	Mexico	Caribe Mexicano, Sian Ka'an, Sian Ka'an, Uaymil, Santuario del Manatí, Bahía de Chetumal, Arrecifes de Sian Ka'an, Sian Ka'an, Corozal Bay, Sian Ka'an	6241.697	14603.67098	25047	24675	21219	98.51479219	84.71673254
662	Mexico	Reserva Estatal de Dzilam, Ciénagas y Manglares de la Costa Norte de Yucatán, El Palmar, Los Petenes, Caribe Mexicano, Humedal de Importancia para la Conservación de Aves Acuáticas Reserva Río Lagartos, Ría Celestún, Ría Lagartos, Yum Balam, Áre	4381.71	6982.454247	16395	12357	10737	75.3705398	65.4894785
663	Mexico	Reserva Estatal Biocultural del Puuc, Parque Estatal de Kabah	1367.48	3247.380064	5855	5805	5854	99.14602904	99.98292058
664	Mexico	Área de Conservación Vallejo, Cerro del Negro, Peñas Blancas, Zona de Conservación Cañada Larga, C.A.D.N.R. 043 Estado de Nayarit, Sierra de Vallejo	4543.283	956.7789675	19537	0	13085	0	66.97548242
665	Mexico	Barranca de Metztitlán, Laguna de Metztitlán, Barranca de Metztitlán	959.273	31.92485899	4092	0	492	0	12.02346041
666	Mexico	Chan-Kin	121.195	171.71741	509	397	346	77.99607073	67.97642436
667	Nicaragua	Sierra Amerrisque	192.097	4.475273159	791	0	0	0	0
668	Nicaragua	Archipiélago de Zapatera	124.554	242.2391603	274	293	0	106.9343066	0
669	Nicaragua	Laguna de Tisma, Sistema Lagunar de Tisma	219.147	10.12003149	885	0	82	0	9.265536723
670	Nicaragua	Complejo Volcánico Momotombo - Momotombito	150.215	69.72760045	397	90	292	22.67002519	73.55163728
671	Nicaragua	Complejo Volcánico Pilas ? El Hoyo	115.228	6.539853433	475	0	10	0	2.105263158
672	Nicaragua	Yucul, Cerro Guabule	119.883	5.684014761	495	0	115	0	23.23232323
673	Nicaragua	Cerro Cumaica ? Cerro Alegre	133.12	0.199023331	549	0	0	0	0
674	Nicaragua	Complejo Volcánico San Cristóbal ? Casitas- Chonco	176.48	4.505554709	728	0	10	0	1.373626374
675	Nicaragua	Delta Estero Real, Llanos de Apacunca, Delta del Estero Real y Llanos de Apacunca	754.006	179.0460376	2986	186	8	6.229068989	0.267916946
676	Nicaragua	Volcán Cosigüina	116.246	12.18935235	480	0	77	0	16.04166667
677	Nicaragua	Cerro Tisey ? Estanzuela, Cerro Quiabuc ? Las Brisas	242.793	21.17302213	1003	0	362	0	36.09172483
678	Nicaragua	Mesas de Miraflor Moropotente	288.125	1.666051855	1191	0	0	0	0
679	Nicaragua	Serranías de Dipilto - Jalapa	315.277	5.226624825	1305	0	3	0	0.229885057
680	Nicaragua	Serranías de Yolaina, Río Indio Maíz, Los Guatuzos, Archipiélago de Solentiname, Fortaleza La Inmaculada Concepción de María, Cerro Silva, Punta Gorda, Humedal Caribe Noreste, Refugio de Vida Silvestre Los Guatuzos, Corredor Fronterizo, Río San Ju	17429.27	8220.007893	64508	12187	5859	18.89223042	9.082594407
681	Nicaragua	Cerro Wawashang	2228.524	1908.152374	9179	3291	1331	35.85357882	14.50049025
682	Nicaragua	Pis Pis, Cerro Saslaya, Bosawas, Macizos de Peñas Blancas, Cerro Bana Cruz, Cerro Kilambé, Patuca, Tawahka Asagni, Cerro Cola Blanca, Rus Rus, Reserva de Biosfera Bosawas	19832.029	11493.7103	82224	18224	6290	22.16384511	7.649834598
683	Nicaragua	Cayos Miskitos y Franja Costera Inmediata, Río Kruta, Cayos Miskitos y Franja Costera Inmediata	3657.365	6167.788618	14367	10035	10660	69.84756734	74.19781444
684	Nicaragua	Sierra Quirragua	106.086	1.706404271	438	0	0	0	0
685	Panama	La Amistad, Volcán Barú, Internacional La Amistad, La Amistad, Talamanca Range-La Amistad Reserves / La Amistad National Park, Las Tablas, Palo Seco, Reserva de la Biósfera de La Amistad, Fortuna, Turberas de Talamanca	4112.906	3095.663373	16789	5198	2344	30.96074811	13.96152243
686	Panama	San San Pond Sak	120.047	117.6373166	489	189	159	38.65030675	32.51533742
687	Panama	Filo del Tallo-Canglón, Alto Darién, Sistemas de Humedales de Matusagaratí, Los Katios, Darién, Darien National Park, Darién, Chepigana, Los Katíos National Park, Darien, Serranía del Bagre	8745.616	5917.612798	35598	5996	1700	16.8436429	4.775549188
688	Panama	Filo del Tallo-Canglón, Sistemas de Humedales de Matusagaratí	376.862	189.7837266	1521	222	3	14.59566075	0.197238659
689	Panama	Humedal de Bahía de Panamá, Humedal de Bahía de Panamá	379.762	346.4808687	1454	728	62	50.06877579	4.264099037
690	Panama	Golfo de Montijo, Golfo de Montijo	210.575	51.13508172	848	22	0	2.594339623	0
691	Panama	Portobelo, Ribera Oeste del Lago Alajuela, Chagres, Narganá	2517.188	712.5327471	10185	516	175	5.066273932	1.718213058
692	Panama	Reverendo Padre Jesús Héctor Gallego Herrera, General de División Omar Torrijos Herrera, Donoso, Santa Fe	3592.063	1037.342215	14551	80	5	0.549790392	0.0343619
693	Panama	Islas Advent, Zorra y Juan Gallego, Soberanía, Barro Colorado, Camino de Cruces	235.93	82.83236474	932	139	95	14.91416309	10.19313305
694	Panama	San Lorenzo	119.612	0.959142776	486	0	0	0	0
695	Panama	Cerro Hoya, La Tronosa, Tonosí	482.648	1.587744938	1946	0	0	0	0
696	Panama	El Montoso	125.777	9.051088975	511	0	0	0	0
697	Panama	Damani-Guariviara, Escudo de Veraguas	262.062	359.5594645	1066	779	529	73.07692308	49.62476548
698	Panama	Majé	186.961	39.05047223	762	0	0	0	0
699	Panama	Serranía de Darién	119.788	27.98169784	488	0	0	0	0
700	Peru	NA	112.987	221.6028608	452	453	452	100.2212389	100
701	Peru	NA	352.262	850.5995696	1419	1419	1419	100	100
702	Peru	NA	184.061	450.0342574	740	712	696	96.21621622	94.05405405
703	Peru	NA	345.465	809.9777659	1392	1392	1380	100	99.13793103
704	Peru	Complejo de Humedales Cuyabeno Lagartococha Yasuní, Cuyabeno, Güeppi-Sekime, Huimeki, Airo Pai	12539.885	24641.40219	50494	50241	49417	99.49895037	97.86707332
705	Peru	NA	281.342	736.1075132	1137	1137	1137	100	100
706	Peru	NA	116.865	312.2366126	466	466	466	100	100
707	Peru	NA	134.405	341.7892694	540	540	540	100	100
708	Peru	NA	2285.16	5493.092358	9200	9175	9021	99.72826087	98.05434783
709	Peru	NA	1928.456	4318.110505	7747	7718	7617	99.62566155	98.32193107
710	Peru	NA	101.719	145.2239822	410	212	193	51.70731707	47.07317073
711	Peru	NA	680.864	1674.356854	2719	2713	2708	99.77933064	99.5954395
712	Peru	NA	384.407	611.4115965	1546	1308	984	84.60543338	63.64812419
713	Peru	NA	223.018	387.8690087	899	760	614	84.53837597	68.29810901
714	Peru	NA	516.328	1125.882387	2084	2084	2083	100	99.95201536
715	Peru	NA	126.483	308.7289962	510	510	510	100	100
716	Peru	NA	205.826	537.8439361	830	830	830	100	100
717	Peru	NA	131.68	304.0869025	531	531	530	100	99.81167608
718	Peru	NA	116.271	259.4225862	468	468	467	100	99.78632479
719	Peru	Maijuna Kichwa, Yaguas, Ampiyacu Apayacu	22905.108	45427.36444	92356	91397	91081	98.96162675	98.61947248
720	Peru	NA	105.836	235.7678934	427	427	427	100	100
721	Peru	NA	463.024	1007.533637	1868	1868	1868	100	100
722	Peru	NA	349.957	636.9093429	1412	1412	1411	100	99.92917847
723	Peru	NA	388.113	648.17135	1566	1566	1424	100	90.93231162
724	Peru	NA	614.406	1147.319746	2471	2409	2370	97.49089437	95.912586
725	Peru	NA	168.007	308.9437389	678	563	484	83.03834808	71.38643068
726	Peru	NA	108.767	184.4755975	438	392	345	89.49771689	78.76712329
727	Peru	NA	141.469	205.7827356	571	425	326	74.43082312	57.09281961
728	Peru	NA	227.931	128.9323933	920	228	15	24.7826087	1.630434783
729	Peru	NA	150.605	123.9703595	608	183	84	30.09868421	13.81578947
730	Peru	NA	105.764	244.4097668	427	427	427	100	100
731	Peru	NA	101.049	120.3766002	408	399	11	97.79411765	2.696078431
732	Peru	NA	219.67	537.0959916	887	887	887	100	100
733	Peru	NA	717.524	1709.663857	2893	2893	2893	100	100
734	Peru	Cerros de Amotape, El Angolo, de Tumbes, Angostura Faical	2428.7	1625.550711	9814	958	7276	9.761565111	74.13898512
735	Peru	NA	232.486	479.9714047	939	939	939	100	100
736	Peru	Pucacuro, Allpahuayo Mishana, Alto Nanay-Pintuyacu-Chambira, Amazon Natural Park	55159.514	123470.3176	222431	218490	215029	98.22821459	96.67222644
737	Peru	Iña Wampisti Nunke	224.058	528.1529345	905	899	899	99.33701657	99.33701657
738	Peru	NA	764.383	1676.403497	3087	3064	3021	99.25494007	97.86200194
739	Peru	NA	100.257	252.2770977	405	405	401	100	99.01234568
740	Peru	NA	175.235	397.1117767	708	707	707	99.85875706	99.85875706
741	Peru	NA	211.625	421.6302573	855	855	855	100	100
742	Peru	NA	101.956	161.9175861	412	317	294	76.94174757	71.3592233
743	Peru	NA	439.058	790.4526158	1774	1652	1457	93.12288613	82.1307779
744	Peru	NA	440.003	946.6672184	1773	1773	1772	100	99.94359842
745	Peru	NA	1311.718	2397.920075	5300	5300	5228	100	98.64150943
746	Peru	Comunidad Nativa Once de Agosto Río Ucayali	123.46	174.97906	499	375	329	75.1503006	65.93186373
747	Peru	NA	257.312	522.0362408	1035	1019	980	98.45410628	94.68599034
748	Peru	Comunal Tamshiyacu Tahuayo	8495.864	13025.21715	34322	34117	23088	99.40271546	67.26880718
749	Peru	NA	269.905	591.0067735	1090	1089	1087	99.90825688	99.72477064
750	Peru	NA	492.202	956.6863491	1990	1838	1758	92.36180905	88.34170854
751	Peru	NA	169.876	328.436021	687	679	659	98.83551674	95.92430859
752	Peru	NA	144.811	152.9618226	586	389	0	66.38225256	0
753	Peru	NA	1206.869	2710.200274	4850	4680	4572	96.49484536	94.26804124
754	Peru	Los Bosques de Dotor, Hualtacal, Pueblo Libre, La Jardina y Chorro Blanco, Bosques Montanos y Páramos Chicuate - Chinguelas, Páramos y Bosques Montanos de la Comunidad Campesina San Juan de Sallique, Páramos y Bosques Montanos San Miguel de Tabaconas,	2370.397	213.9965065	9584	0	350	0	3.651919866
755	Peru	NA	102.049	207.8837664	413	413	392	100	94.91525424
756	Peru	NA	235.405	429.4390675	953	953	949	100	99.58027282
757	Peru	NA	205.265	343.9145125	831	831	765	100	92.05776173
758	Peru	Pacaya - Samiria, Pacaya Samiria	23743.077	45905.41976	95927	93189	87520	97.14574624	91.23604408
759	Peru	NA	169.626	263.1289066	687	687	425	100	61.86317322
760	Peru	NA	194.562	323.8621546	788	788	778	100	98.73096447
761	Peru	NA	105.914	208.6799092	429	427	425	99.53379953	99.06759907
762	Peru	NA	251.591	416.9371487	1019	1019	989	100	97.05593719
763	Peru	NA	387.327	619.1290331	1569	1569	1394	100	88.84639898
764	Peru	Bosques Tropicales Estacionalmente Secos del Marañón	112.277	1.787013652	455	0	0	0	0
765	Peru	NA	148.272	67.5332557	601	4	0	0.665557404	0
766	Peru	NA	105.992	42.78404548	430	0	0	0	0
767	Peru	Bosques Secos del Marañón	102.517	2.017355199	416	0	0	0	0
768	Peru	Bosques Secos del Marañón	115.032	5.711422019	467	0	0	0	0
769	Peru	NA	151.976	294.3964343	617	617	617	100	100
770	Peru	NA	127.956	265.7243294	520	520	511	100	98.26923077
771	Peru	NA	281.502	579.8397259	1144	1137	1104	99.38811189	96.5034965
772	Peru	Sierra del Divisor, Parque Nacional Da Serra Do Divisor, Vale do Javari, Matsés, Sierra del Divisor	29367.074	41572.44248	119113	108984	58558	91.49631023	49.16172038
773	Peru	NA	213.628	294.2994923	869	866	151	99.6547756	17.37629459
774	Peru	Ronsoco Cocha, San Pedro de Chuquibamba, Vista Alegre-Omia, Bosques de Shunté y Mishollo, Comunal San Pablo - Catarata Gocta, Arroyo Negro, Territorio del Pueblo Shuar Arutam, Iña Wampisti Nunke, San Lorenzo, del Río Abiseo, Cordillera de Colán, Alto	61443.443	70198.11387	248518	122555	105514	49.31433538	42.4572868
775	Peru	NA	141.464	154.0005156	572	397	13	69.40559441	2.272727273
776	Peru	Comunal Alto Tamaya - Abujao, Parque Nacional Da Serra Do Divisor	1490.426	2078.653171	6069	5958	2189	98.17103312	36.06854507
777	Peru	NA	296.078	30.23051138	1206	0	595	0	49.33665008
778	Peru	Cordillera Azul	18317.683	18959.55087	74446	36032	16998	48.40018268	22.83265723
779	Peru	NA	146.026	256.0381951	596	596	583	100	97.81879195
780	Peru	NA	114.646	213.4015818	462	409	380	88.52813853	82.25108225
781	Peru	Riozinho do Alto Envira	106.862	233.9923995	436	436	436	100	100
782	Peru	Codo del Pozuzo	1844.16	2085.064027	7522	5244	2612	69.7155012	34.72480723
783	Peru	Bosque Montano de Carpish, Unchog, San Marcos	4371.758	286.2993677	17847	177	608	0.991763322	3.406735025
784	Peru	NA	284.341	358.9496558	1162	858	400	73.83820998	34.42340792
785	Peru	NA	251.027	158.0521885	1026	222	0	21.6374269	0
786	Peru	NA	458.159	539.6707051	1876	1548	19	82.51599147	1.012793177
787	Peru	NA	117.176	125.9704478	480	252	0	52.5	0
788	Peru	NA	1471.766	44.77969833	6028	0	0	0	0
789	Peru	NA	383.474	480.678006	1572	1450	183	92.23918575	11.64122137
790	Peru	NA	104.874	29.19614853	430	4	0	0.930232558	0
791	Peru	La Niebla Forest, Pampa Hermosa	134.357	3.651438148	551	0	0	0	0
792	Peru	Knoya - Supru, Reserva Extrativista Chico Mendes, Cabeceira do Rio Acre	532.9	662.3049309	2181	2046	43	93.81017882	1.971572673
793	Peru	NA	698.561	728.3801603	2865	2238	203	78.11518325	7.085514834
794	Peru	NA	126.486	141.2466366	519	417	3	80.34682081	0.578034682
795	Peru	NA	213.459	4.537937062	876	0	16	0	1.826484018
796	Peru	Pui Pui	600.375	45.69122467	2464	0	0	0	0
797	Peru	NA	270.998	51.86757164	1113	85	31	7.637017071	2.785265049
798	Peru	NA	1527.485	797.319992	6282	893	420	14.21521808	6.685768863
799	Peru	Bosque Nublado Amaru-Huachocolpa-Chihuana	493.822	9.838855645	2033	0	0	0	0
800	Peru	Matoriato	275.694	157.9315485	1136	35	0	3.080985915	0
801	Peru	NA	353.649	495.6933208	1458	1450	357	99.45130316	24.48559671
802	Peru	NA	113.235	180.8761365	467	467	320	100	68.52248394
803	Peru	NA	210.689	69.62719149	869	51	15	5.86881473	1.726121979
804	Peru	NA	377.651	40.04980761	1559	0	0	0	0
805	Peru	NA	131.224	3.129020384	542	0	0	0	0
806	Peru	NA	165.053	134.5025465	682	261	104	38.26979472	15.24926686
807	Peru	NA	106.941	197.0535391	442	420	387	95.02262443	87.55656109
808	Peru	Chuyapi Urusayhua, Choquequirao	2367.087	207.0355427	9776	0	2042	0	20.88788871
809	Peru	de Machupicchu, Historic Sanctuary of Machu Picchu, Choquequirao	373.994	1.053104343	1546	0	0	0	0
810	Peru	Ebio Kiabamene, Tambopata Eco Lodge, Tambopata, Madidi, Bahuaja - Sonene	13379.016	22071.55838	55360	48958	40978	88.43569364	74.02095376
811	Peru	Wayqecha, Kuntur Wachana, Ausangate, Potsom Posho'll, Los Amigos, Q'eros Kosñipata, Concesión para Conservación Los Amigos, del Manu, Estação Ecológica Rio Acre, Yanachaga-Chemillén, Manú National Park, Parque Nacional Da Serra Do Divisor, de San	141428.144	164626.1307	580580	369031	190549	63.56247201	32.82045541
812	Peru	Madidi	2626.651	89.68798774	10909	0	30	0	0.275002292
813	Suriname	Brownsberg	145.674	301.2380729	575	545	436	94.7826087	75.82608696
814	Suriname	Sipaliwini, Parque do Tumucumaque	793.158	359.6629182	3197	0	1461	0	45.6990929
815	Suriname	Nani	452.303	1124.090343	1822	1815	1803	99.61580681	98.9571899
816	Suriname	Coppename Monding, Coppenamemonding, Noord Saramacca	872.704	1276.770853	3480	2463	1501	70.77586207	43.13218391
817	Suriname	Peruvia, Bigi Pan, Noord Coronie	1190.528	1798.563503	4619	3393	2218	73.45745832	48.01905174
818	Suriname	Boven-Coesewijne	257.405	483.672507	1034	1031	884	99.7098646	85.49323017
819	Suriname	Kaboeri Kreek	688.941	1436.534737	2763	2763	2287	100	82.7723489
820	Suriname	Central Suriname Nature Reserve, Central Suriname	16187.117	14876.1766	65340	23907	1964	36.58861341	3.005815733
821	Suriname	Wia-Wia, Wane Kreek, North Commewijne - Marowijne	1457.123	2938.909174	5872	5522	4834	94.03950954	82.32288828
822	Suriname	Copi	284.84	410.2878998	1153	1076	531	93.3217693	46.05377277
823	United States	Tucson Basin, Flap, Rincon Mountain, Saguaro, Saguaro	419.052	19.89774138	1986	0	240	0	12.08459215
824	United States	Baker Canyon, Bunk Robinson, Baker Canyon, Guadalupe Canyon	106.116	2.770360621	499	0	0	0	0
825	United States	Ironwood Forest, State Trust Land, Drainageway	952.173	26.90319682	4526	0	54	0	1.193106496
826	United States	State Trust Land, Las Cienegas NCA, Las Cienegas	187.993	7.527256949	887	0	84	0	9.470124014
827	United States	Gray Ranch Megasite, Cowboy Spring, Gray Ranch, Área de Conservación Los Ojos 3 Fracciones E, F, G, H, I, Janos	894.914	86.8768969	4219	0	3920	0	92.91301256
828	United States	36th Street, Andrada, Dos Picos, Tucson Mountain, Tucson Mountain Park Biological, Saguaro, Saguaro	163.797	0.365017684	777	0	0	0	0
829	United States	Santa Catalina, Pusch Ridge	231.16	2.260281385	1098	0	0	0	0
830	United States	Upper San Pedro River Macrosite Fee, San Pedro Riparian, Upper San Pedro	242.788	10.39677295	1144	0	192	0	16.78321678
831	United States	Yarbrough, San Pedro Ecosystem, Coronado, Miller Peak, Ramsey Canyon, San Pedro Riparian, Upper San Pedro, Ecosistema Ajos - Bavispe, zona de influencia Cuenca Río San Pedro	146.922	13.11714156	725	0	339	0	46.75862069
832	United States	Buenos Aires	459.623	26.73379226	2166	0	749	0	34.57987073
833	United States	Big Hatchet Mountains	273.437	9.317200066	1288	0	0	0	0
834	United States	Chiricahua, Pole Ridge Canyon Rna	351.924	30.65061776	1662	0	639	0	38.44765343
835	United States	Galiuro, Muleshoe Ranch, Redfield Canyon	367.47	39.16585484	1749	0	1355	0	77.47284162
836	United States	Goudy Canyon Research Natural Area, Mount Graham	251.558	13.36192729	1199	0	118	0	9.841534612
837	United States	Mt. Wrightson	100.305	5.671352341	473	0	105	0	22.1987315
838	United States	North Santa Teresa, Santa Teresa	132.284	7.059748163	632	0	154	0	24.36708861
839	Venezuela	Macizo Parú - Euaja, Parque Nacional Do Pico Da Neblina, Duida - Marahuaca, Serranía La Neblina, Paríma - Tapirapeco, Alto Orinoco - Casiquiare, Floresta Nacional Do Amazonas, Parque Estadual Serra Do Aracá, Alto Orinoco - Casiquiare, Sierra Unturán	84002.904	93400.79818	338863	187168	79602	55.23412116	23.49090931
840	Venezuela	Caño Guaritíco	382.652	61.34084499	1555	0	44	0	2.829581994
841	Venezuela	Pueblito, El Baúl - Corralito	763.832	212.277557	3112	0	805	0	25.86760925
842	Venezuela	Río Orichuna	224.632	35.99514132	912	0	0	0	0
843	Venezuela	Selva de Guarapiche, Turuépano	656.038	747.2539355	2569	1564	973	60.87971974	37.8746594
844	Venezuela	Cuenca Alta del Río Tocuyo Sector Dos Cerrito, Valle de Quíbor, Depresión de Quíbor, Yacambú, Cuenca Hidrográfica del Río Yacambu, Cuencas de los Ríos Guanare - Boconó - Tucupido - Masparro - La Yuca	246.352	18.82336763	1006	0	0	0	0
845	Venezuela	Lago de Maracaibo, Distritos Obispos, Sosa, Rojas y Bolívar del Estado Barinas, y Guanare y Guanarito del Estado Portuguesa (Guanare - Masparro), Teta de Niquitao - Guirigay, Sede del inmueble Museo de Arte Colonial Mérida, Sierra Nevada, Chorreras Las	6955.066	960.721389	28271	62	5883	0.219306003	20.80930989
846	Venezuela	Macizo de Nirgua, Cuenca Alta del Río Cojedes, Tirgua (General Manuel Manrique)	905.558	426.9799389	3700	475	2519	12.83783784	68.08108108
847	Venezuela	Juan Crisóstomo Falcón en la Sierra de San Luis, De la Sierra de San Luis	190.077	4.514186966	780	0	6	0	0.769230769
848	Venezuela	Vertiente Norte del Estado Vargas, Utilidad Pública y de Interés Turístico Recreacional El Litoral de la Región Capital (Estado La Guaira - Estado Miranda), Henri Pittier, Macarao, San Esteban, Del Área Metropolitana de Caracas, Distrito Guaicaipuro	1717.348	66.2141502	7033	0	436	0	6.199345941
849	Venezuela	Porciones de Territorio Ccomprendidas entre los Centros Poblados de San Juan de los Cayos - Chichiriviche y El Cruce - Tucacas - Boca de Yaracuy, Playa Norte, Cuare, Morrocoy, Valle del Río Aroa, Refugio de Fauna Silvestre de Cuare	141.735	0.126829436	574	0	0	0	0
850	Venezuela	San Camilo, Río Viejo - San Camilo	419.69	186.2478369	1703	285	990	16.73517322	58.13270699
851	Venezuela	Zona de Utilidad Pública y de Interés Turístico Recreacional La Península de Paraguaná, Medanos de Coro	273.1	31.32588412	615	61	77	9.918699187	12.5203252
852	Venezuela	Delta del Orinoco, Merejina, Delta del Orinoco (Mariusa), Delta del Orinoco	6817.846	17994.28388	27683	23146	22787	83.61088032	82.31405556
853	Venezuela	Vertiente Norte del Estado Vargas, Utilidad Pública y de Interés Turístico Recreacional El Litoral de la Región Capital (Estado La Guaira - Estado Miranda), Waraira Repano, Del Área Metropolitana de Caracas, Litoral Central, Distritos Acevedo, Brió	806.4	66.32052041	3306	0	0	0	0
854	Venezuela	El Guácharo, Macizo Montañoso del Turimiquire	478.801	409.052176	1958	613	182	31.30745659	9.295199183
855	Venezuela	El Guácharo, Cueva del Guácharo Alejandro de Humboldt, Macizo Montañoso del Turimiquire	154.526	14.46506886	632	0	120	0	18.98734177
856	Venezuela	Cerro Yaví	300.531	239.4933336	1216	292	17	24.01315789	1.398026316
857	Venezuela	Sipapo, Cerro Guanay	375.291	212.5403588	1519	231	73	15.20737327	4.805793285
858	Venezuela	Serranía Yutajé / Coro - coro	1109.417	1008.290009	4489	1738	619	38.71686344	13.78926264
859	Venezuela	Páramo La Laja, Cuenca Hidrográfica del Río Pamplonita, Tama, Páramos de Tamá, Cobre y Judio, Del Área Metropolitana de la Ciudad de San Cristobal, De la Ciudad de Rubio, Distrito Páez del Estado Apure, Abra Río Frío	1511.981	138.1746277	6150	0	409	0	6.650406504
860	Venezuela	Cerro de María Lionza, Macizo de Nirgua	157.773	133.2328625	645	301	479	46.66666667	74.26356589
861	Venezuela	De La Tortuga Arrau, De la Tortuga Arrau	175.7	166.8809584	676	277	675	40.97633136	99.85207101
862	Venezuela	Franja de 100 metros de ancho a ambos márgenes de los ríos Guanare, Tucupido, Boconó, La Yuca y Masparro, Estero de Chiriguare	323.255	20.62852209	1316	0	0	0	0
863	Venezuela	Aguaro - Guariquito	6118.778	4009.067368	24900	3751	20214	15.06425703	81.18072289
864	Venezuela	Valle del Quíbor, Cerro Saroche, Del Área Metropolitana de la Ciudad de Barquisimeto	343.055	8.375869451	1403	0	201	0	14.32644334
865	Venezuela	Cuenca Alta del Río Tocuyo Sector Curarigua, Cuenca Alta del Río Tocuyo Sector Dos Cerrito, Distritos Obispos, Sosa, Rojas y Bolívar del Estado Barinas, y Guanare y Guanarito del Estado Portuguesa (Guanare - Masparro), Dinira, Piedemonte Norte Cordill	451.718	7.266934915	1844	0	0	0	0
866	Venezuela	Páramo de Viriguaca, Zona de Interés Turístico Recreacional Distrito Jáuregui, Cuenca de los Ríos Escalante y Orope (Zona Sur del Lago de Maracaibo, Artìculo 3, Numeral 2), General Juan Pablo Peñaloza en los Páramos del Batallón y La Negra, Cuen	703.811	4.858883587	2861	0	0	0	0
867	Venezuela	Serrania del Perija, Lago de Maracaibo, Plan de Ordenacion y Manejo de la Cuenca Hidrografica Rio Bajo Cesar-Cienaga de Zapatosa, Cuenca Hidrográfica Del Río Calenturitas, Perijá, Cuenca de los Ríos Guasare, Socuy y Cachiri, Catatumbo Bari, Región L	2834.671	1416.918769	11623	2075	1069	17.85253377	9.197281253
868	Venezuela	Yurubí, Cuenca Alta del Río Cojedes, Sierra de Aroa, Valle del Río Aroa, Depresión Turbio - Yaracuy	238.212	102.1108313	975	175	142	17.94871795	14.56410256
869	Venezuela	Distritos Irribaren - Palavecino (Valle del Río Turbio), Terepaima, Del Área Metropolitana de la Ciudad de Barquisimeto	168.135	10.08553487	687	0	13	0	1.892285298
870	Venezuela	Península de Paria	355.465	18.52229544	1439	0	66	0	4.586518416
871	Venezuela	Santos Luzardo	5730.003	3185.169943	23205	2019	17704	8.700711054	76.29390218
872	Venezuela	San Pedro, Cadena de Tepuyes Orientales: Llu (Tramen) Tepuy. Karaurín Tepuy. Uei Tepuy. Yuruaní Tepuy. Kukenán (Mataui) Tepuy. Wadakapiapué Tepuy., Canaima, Sur del Estado Bolívar, Imataca, La Paragua, Canaima National Park	29500.576	26134.05828	119347	40256	50817	33.73021525	42.57920182
873	Venezuela	Yapacana	2756.289	3756.084713	11120	10382	3456	93.36330935	31.07913669
874	Venezuela	Distritos Obispos, Sosa, Rojas y Bolívar del Estado Barinas, y Guanare y Guanarito del Estado Portuguesa (Guanare - Masparro), Franja de 100 metros de ancho a ambos márgenes de los ríos Guanare, Tucupido, Boconó, La Yuca y Masparro, General Cruz Carr	209.897	11.14311173	856	0	0	0	0
875	Venezuela	Cuenca de los Ríos Escalante y Orope (Zona Sur del Lago de Maracaibo, Artìculo 3, Numeral 2), General Juan Pablo Peñaloza en los Páramos del Batallón y La Negra	322.789	9.843102009	1313	0	0	0	0
876	Venezuela	Cuenca Hidrográfica del Río Yacambu, El Guache	159.728	28.55883065	652	0	0	0	0
877	Venezuela	Guatopo, Distritos Acevedo, Brión y Páez (Barlovento), Cuenca Alta y Media del Río Orituco, Cuenca del Río Tuy	1199.944	692.6820892	4906	793	1298	16.16388096	26.4573991
878	Venezuela	Lago de Maracaibo, Región Lago de Maracaibo (Sierra de Perijá) (Polígonos 1 y 2), Ciénagas de Juan Manuel, Aguas Blancas y Aguas Negras, Zona Sur Lago de Maracaibo, Ciénagas de Juan Manuel, Santa Rosa	2580.991	3119.727558	10467	5266	3782	50.31049967	36.13260724
879	Venezuela	Caño Blanco, Sur del Estado Bolívar, Caura, La Paragua, San Francisco de la Paragua, Chivapure - Cuchivero, Cerro Guaiquinima, Cerro Ichum y Cerro Guanacoco, Sierra Marutani, Sierra Maigualida, Yanomami	77540.197	80963.10534	313863	158865	50117	50.61603311	15.96779487
880	Venezuela	Cerro Camani y Cerro Morrocoy	1183.932	1227.401673	4788	2409	854	50.31328321	17.83625731
881	Venezuela	Cerro Autana, Sipapo, Macizo Cuao - Sipapo y Cerro Moriche	12470.204	10349.28046	50384	16280	3986	32.31184503	7.911241664
882	Venezuela	Esteros de Camaguán, Acuífero de Calabozo, Márgenes del Río Guárico	188.322	73.20366091	766	0	489	0	63.8381201
883	Venezuela	Tucurere, Porciones de Territorio Ccomprendidas entre los Centros Poblados de San Juan de los Cayos - Chichiriviche y El Cruce - Tucacas - Boca de Yaracuy, Río Tucurere	215.021	5.999975091	868	0	0	0	0
884	Venezuela	Gran Morichal, Río Guanipa, Pedernales	1297.649	2241.168767	5287	4993	5182	94.43919047	98.0139966
885	Venezuela	Ticoporo, Sabanas de Anaro	163.831	0.197834142	666	0	0	0	0
886	Venezuela	Hueque - Sauca	294.243	70.64950972	1167	0	547	0	46.87232219
887	Venezuela	Alta y Media Guajira	163.497	1.14259392942628e-05	687	0	0	0	0
888	Paraguay	La Morena, Ybera, Área De Proteção Ambiental Da Bacia Do Rio Iguatemi No Municipio De Paranhos, Bosque Mbaracayú, Mbaracayú, Morombi, Potrero Guaçu	3244.214	851.0284576	14300	379	0	2.65034965	0
889	Paraguay	Reserva Biológica Limoy	150.046	263.5013684	617	584	431	94.65153971	69.8541329
890	Paraguay	Reserva Biológica Itabo	101.033	66.63117741	446	0	0	0	0
891	Paraguay	Natural Ypeti	101.882	34.28874888	454	0	0	0	0
892	Paraguay	Ybytyruzu	268.184	49.85646939	1197	0	0	0	0
893	Paraguay	San Rafael	664.079	222.3122049	2979	0	0	0	0
894	Paraguay	Yabebyry	313.526	117.821476	1416	0	513	0	36.22881356
895	Paraguay	Reserva Biológica Isla Yacyreta	203.556	140.7782469	644	230	319	35.71428571	49.53416149
896	Paraguay	Gran Chaco, Teniente Agripino Enciso, Gran Chaco	394.797	360.5987641	1701	37	1701	2.175191064	100
897	Paraguay	Lote N° 1, Gran Chaco, Defensores del Chaco, Medanos del Chaco, Kaa-iya del Gran Chaco, Gran Chaco	13820.919	13819.86585	59253	21542	59243	36.3559651	99.98312322
898	Paraguay	Gran Chaco, Kaa-iya del Gran Chaco, Cerro Cabrera - Timane, Gran Chaco	1239.793	1227.500117	5296	671	5296	12.66993958	100
899	Paraguay	Cerro Chovoreca, Gran Chaco, Gran Chaco	717.004	633.2858167	3054	304	2905	9.954158481	95.12115259
900	Paraguay	Gran Chaco, Rio Negro, Otuquis, Gran Chaco	403.959	160.1624731	1730	0	1066	0	61.61849711
901	Paraguay	El Ceibo, Gran Chaco, Rio Negro, Otuquis, Gran Chaco	896.32	481.5187471	3828	67	2383	1.750261233	62.25182863
902	Paraguay	Yaguarete Pora	278.213	234.6466117	1203	12	1200	0.997506234	99.75062344
903	Paraguay	Victoria SA	783.127	584.5185078	3406	0	3306	0	97.0640047
904	Paraguay	Cerrados del Tagatiya, Tagatiya-mi, Cerrado del Río Apa, Arrecife, Serrania San Luis, Paso Bravo, Bella Vista	2864.393	372.301536	12456	0	66	0	0.529865125
905	Paraguay	Reserva Natural 1° Div. Caballeria Cuartel Gral.	123.257	115.970702	537	36	537	6.703910615	100
906	Paraguay	Guyrati, Lago Ypoa	1226.846	358.3964324	5303	0	2280	0	42.9945314
